# Supplementary material for: Interplay of actin nematodynamics and anisotropic tension controls endothelial mechanics
Source: Nat Phys. 2025 Apr 18;21(6):999–1008. doi: 10.1038/s41567-025-02847-3 (PMC12176649; doi:10.1038/s41567-025-02847-3)
Supplement: Supplementary file 11 — Statistical source data. [file 41567_2025_2847_MOESM11_ESM.xlsx]

## Sheet: Fig1
Panel Bii					Panel Ci																		Panel Cii				Panel Dii			Panel Ei																			Panel Eii
					Col 2 mg/mL - lines							Col 6 mg/mL - lines							Col 6 mg/mL - dots				p-value	2 - 6 continuous	0.003		p-value	0.007		Col 2 mg/mL							Col 2 mg/mL + CytoD							Col 2 mg/mL + EDTA					p-value
pvalue	150H - 650V	0.004			Chip 1		Chip 2		Chip 3			Chip 1		Chip 2		Chip 3			Diameter (um)	Radius (um)				2 - 6 two-point	0.04					Chip 1		Chip 2		Chip 3			Chip 1		Chip 2		Chip 3			Chip 1		Chip 2
	150V - 650V	0.002			Pressure (Pa)	Radius (um)	Pressure (Pa)	Diameter (um)	Pressure (Pa)	Diameter (um)		Pressure (Pa)	Diameter (um)	Pressure (Pa)	Diameter (um)	Pressure (Pa)	Diameter (um)		Chip #	150Pa	650Pa						F.I. (a.u.)			Pressure (Pa)	Diameter (um)	Pressure (Pa)	Diameter (um)	Pressure (Pa)	Diameter (um)		Pressure (Pa)	Diameter (um)	Pressure (Pa)	Diameter (um)	Pressure (Pa)	Diameter (um)		Pressure (Pa)	Diameter (um)	Pressure (Pa)	Diameter (um)		E (kPa)
	650H - 650V	0.0002			150	135.418	150	139.042	150	136.277		150	126.868	150	122.069	150	128.811		1	129.9	142.5		E (kPa)				2 mg/mL	6 mg/mL		150	135.418	150	139.042	150	136.277		150	152.802	150	150.537	150	145.303		150	161.5	150	146.623		Col 2 mg/mL
					163.333	136.298	163.333	139.951	163.333	136.363		163.333	127.078	163.333	122.384	163.333	129.121		2	132.2	140.8		Col 2 mg/mL	Col 6 mg/mL (two-point measurement)	Col 6 mg/mL (continuous measurement)		1.6656	2.5034		163.333	136.298	163.333	139.951	163.333	136.363		163.333	153.093	163.333	150.934	163.333	146.6		163.333	162.333	163.333	147.7		32
150Pa		650Pa			176.667	136.872	176.667	140.585	176.667	137.183		176.667	127.315	176.667	122.815	176.667	129.352		3	124.6	143.8		32	48.545	148		1.5506	1.6548		176.667	136.872	176.667	140.585	176.667	137.183		176.667	153.509	176.667	151.534	176.667	147.51		176.667	163.435	176.667	148.819		28
Horizontal	Vertical	Horizontal	Vertical		190	137.421	190	141.53	190	138.219		190	127.444	190	122.657	190	129.623		4	122	129.9		28	71.124	121		1.6886	2.0646		190	137.421	190	141.53	190	138.219		190	155.046	190	152.43	190	148.697		190	164.752	190	150.05		26
23.6923	23.6923	23.6923	47.3846		203.333	137.432	203.333	142.479	203.333	139.141		203.333	127.587	203.333	123.235	203.333	129.505		5	131.9	137		26	31.8576	98		1.4392	1.7825		203.333	137.432	203.333	142.479	203.333	139.141		203.333	155.457	203.333	152.784	203.333	150.039		203.333	166.493	203.333	151.784
23.6923	29.6154	17.7692	47.3846		216.667	137.986	216.667	143.363	216.667	140.385		216.667	127.637	216.667	123.653	216.667	129.682		6	140.5	146.2			77.4262			1.4867	2.2208		216.667	137.986	216.667	143.363	216.667	140.385		216.667	155.584	216.667	153.424	216.667	150.295		216.667	167.972	216.667	153.643
35.5385	29.6154	23.6923	59.2308		230	138.611	230	144.336	230	141.589		230	127.704	230	123.568	230	129.909		7	128	146			119.935			1.667	1.9368		230	138.611	230	144.336	230	141.589		230	156.132	230	153.993	230	150.446		230	169.685	230	155.265
		23.6923	59.2308		243.333	139.201	243.333	145.151	243.333	143.065		243.333	127.811	243.333	123.83	243.333	130.048		8	139	154			107.31						243.333	139.201	243.333	145.151	243.333	143.065		243.333	156.662	243.333	154.631	243.333	150.732		243.333	170.876	243.333	155.904
					256.667	140.114	256.667	146.111	256.667	144.404		256.667	127.884	256.667	123.931	256.667	130.21		9	138	153			33.9815						256.667	140.114	256.667	146.111	256.667	144.404		256.667	157.166	256.667	155.251	256.667	151.035		256.667	172.541	256.667	157.126
					270	141.062	270	147.138	270	145.034		270	127.98	270	124.149	270	130.389		10	129	139			40.7778						270	141.062	270	147.138	270	145.034		270	157.517	270	155.638	270	151.151		270	173.697	270	158.7
					283.333	141.795	283.333	147.694	283.333	145.983		283.333	127.994	283.333	124.415	283.333	130.725		11	139	149			40.7778						283.333	141.795	283.333	147.694	283.333	145.983		283.333	157.619	283.333	155.975	283.333	151.393		283.333	174.424	283.333	159.721
					296.667	143.051	296.667	148.57	296.667	146.524		296.667	128.031	296.667	124.654	296.667	130.892		12	122	139			61.1667						296.667	143.051	296.667	148.57	296.667	146.524		296.667	157.709	296.667	156.329	296.667	151.599		296.667	175.505	296.667	160.727
					310	143.386	310	149.259	310	147.167		310	128.052	310	124.575	310	131.141		13	123	130			61.1667						310	143.386	310	149.259	310	147.167		310	157.819	310	156.646	310	150.519		310	176.399	310	161.273
					323.333	144.065	323.333	149.839	323.333	147.917		323.333	128.176	323.333	124.586	323.333	131.258		14	134	140			35.9804						323.333	144.065	323.333	149.839	323.333	147.917		323.333	157.951	323.333	157.089	323.333	154.663		323.333	176.96	323.333	162.1
					336.667	144.492	336.667	150.79	336.667	149.157		336.667	128.465	336.667	124.978	336.667	131.255		15	127.85	143.296			87.381						336.667	144.492	336.667	150.79	336.667	149.157		336.667	158.324	336.667	157.3	336.667	155.023		336.667	177.685	336.667	163.175
					350	144.974	350	151.705	350	150.289		350	128.74	350	125.07	350	131.322		16	127.252	144.048			101.944						350	144.974	350	151.705	350	150.289		350	158.434	350	157.58	350	154.828		350	178.24	350	163.445
					363.333	145.232	363.333	152.338	363.333	150.736		363.333	129.069	363.333	125.22	363.333	131.352		17	137.007	149.829			39.6014						363.333	145.232	363.333	152.338	363.333	150.736		363.333	158.56	363.333	157.827	363.333	155.385		363.333	178.971	363.333	164.192
					376.667	145.892	376.667	153.159	376.667	151.642		376.667	129.281	376.667	125.379	376.667	131.349		18	136.539	140.078			36.4176						376.667	145.892	376.667	153.159	376.667	151.642		376.667	158.918	376.667	158.279	376.667	156.145		376.667	179.303	376.667	164.774
					390	146.288	390	154.124	390	152.324		390	129.648	390	125.428	390	131.608		19	122.728	129.725			47.7045						390	146.288	390	154.124	390	152.324		390	159.241	390	158.531	390	156.429		390	179.946	390	165.686
					403.333	146.773	403.333	154.491	403.333	153.019		403.333	129.995	403.333	125.466	403.333	131.797		20	125.115	134.561			87.4159						403.333	146.773	403.333	154.491	403.333	153.019		403.333	159.471	403.333	158.667	403.333	156.639		403.333	180.422	403.333	166.218
					416.667	147.512	416.667	154.821	416.667	153.594		416.667	130.35	416.667	125.473	416.667	131.972		21	125.15	133.503			64.7547						416.667	147.512	416.667	154.821	416.667	153.594		416.667	159.7	416.667	158.973	416.667	156.564		416.667	181.003	416.667	166.572
					430	147.869	430	155.379	430	154.295		430	130.64	430	125.879	430	131.972		22	124.546	139.719			73.2307						430	147.869	430	155.379	430	154.295		430	159.975	430	159.177	430	156.609		430	181.543	430	167.374
					443.333	148.219	443.333	155.882	443.333	154.896		443.333	130.872	443.333	127.133	443.333	132.752							40.3134						443.333	148.219	443.333	155.882	443.333	154.896		443.333	160.262	443.333	159.566	443.333	156.332		443.333	181.988	443.333	167.849
					456.667	148.52	456.667	156.422	456.667	155.397		456.667	131.2	456.667	126.995	456.667	133.567													456.667	148.52	456.667	156.422	456.667	155.397		456.667	160.502	456.667	160.018	456.667	156.202		456.667	182.219	456.667	168.117
					470	148.808	470	156.651	470	155.65		470	131.222	470	126.867	470	133.581													470	148.808	470	156.651	470	155.65		470	160.889	470	160.062	470	156.869		470	182.768	470	168.374
					483.333	149.082	483.333	157.129	483.333	156.179		483.333	131.148	483.333	126.711	483.333	133.858													483.333	149.082	483.333	157.129	483.333	156.179		483.333	161.178	483.333	160.284	483.333	157.718		483.333	183.074	483.333	168.85
					496.667	149.43	496.667	157.317	496.667	156.703		496.667	130.797	496.667	126.617	496.667	134.022													496.667	149.43	496.667	157.317	496.667	156.703		496.667	161.425	496.667	160.341	496.667	158.016		496.667	183.513	496.667	169.05
					510	149.641	510	157.589	510	157.015		510	130.694	510	126.478	510	134.218													510	149.641	510	157.589	510	157.015		510	161.566	510	160.678	510	158.02		510	184.126	510	169.152
					523.333	149.985	523.333	157.753	523.333	157.339		523.333	130.455	523.333	126.586	523.333	134.342													523.333	149.985	523.333	157.753	523.333	157.339		523.333	161.785	523.333	160.93	523.333	158.103		523.333	184.29	523.333	169.127
					536.667	150.291	536.667	158.246	536.667	157.623		536.667	130.3	536.667	126.485	536.667	134.366													536.667	150.291	536.667	158.246	536.667	157.623		536.667	161.922	536.667	161.234	536.667	158.343		536.667	184.436	536.667	169.313
					550	150.642	550	158.629	550	157.929		550	130.15	550	126.448	550	134.417													550	150.642	550	158.629	550	157.929		550	162.294	550	161.373	550	158.609		550	184.592	550	169.294
					563.333	151.032	563.333	159.185	563.333	158.169		563.333	130.032	563.333	126.469	563.333	134.421													563.333	151.032	563.333	159.185	563.333	158.169		563.333	162.336	563.333	161.559	563.333	158.263		563.333	184.833	563.333	169.509
					576.667	151.321	576.667	159.288	576.667	158.209		576.667	128.347	576.667	126.755	576.667	134.559													576.667	151.321	576.667	159.288	576.667	158.209		576.667	162.338	576.667	161.694	576.667	158.265		576.667	185.064	576.667	169.812
					590	151.525	590	159.644	590	158.803		590	130.476	590	127.055	590	134.802													590	151.525	590	159.644	590	158.803		590	162.343	590	162.105	590	158.537		590	184.687	590	169.796
					603.333	151.445	603.333	159.947	603.333	159.063		603.333	131.544	603.333	127.358	603.333	134.694													603.333	151.445	603.333	159.947	603.333	159.063		603.333	162.363	603.333	162.336	603.333	158.848		603.333	184.998	603.333	169.968
					616.667	151.205	616.667	160.126	616.667	159.062		616.667	131.296	616.667	127.571	616.667	134.873													616.667	151.205	616.667	160.126	616.667	159.062		616.667	163.265	616.667	162.76	616.667	159.114		616.667	185.118	616.667	170.276
					630	151.301	630	160.413	630	159.431		630	131.802	630	127.709	630	135.03													630	151.301	630	160.413	630	159.431		630	163.503	630	162.935	630	159.376		630	184.523	630	170.723
					643.333	151.634	643.333	160.809	643.333	160.242		643.333	132.097	643.333	127.803	643.333	135.191													643.333	151.634	643.333	160.809	643.333	160.242		643.333	163.548	643.333	163.062	643.333	159.626		643.333	184.761	643.333	170.155
					656.667	151.881	656.667	160.895	656.667	160.607		656.667	132.517	656.667	127.26	656.667	135.215													656.667	151.881	656.667	160.895	656.667	160.607		656.667	163.789	656.667	163.39	656.667	159.752		656.667	186.516	656.667	173.698
					670	152.15	670	161.182	670	160.545		670	132.777	670	127.644	670	135.371													670	152.15	670	161.182	670	160.545		670	163.932	670	163.603	670	159.894		670	188.302	670	175.259
					683.333	152.709	683.333	161.568	683.333	161.337		683.333	132.938	683.333	127.841	683.333	135.596													683.333	152.709	683.333	161.568	683.333	161.337		683.333	163.948	683.333	163.849	683.333	160.048		683.333	188.569	683.333	175.767
					696.667	152.45	696.667	161.686	696.667	161.792		696.667	133.042	696.667	127.825	696.667	135.733													696.667	152.45	696.667	161.686	696.667	161.792		696.667	164.065	696.667	163.848	696.667	160.163		696.667	187.955	696.667	176.256
					710	152.705	710	162.067	710	162.198		710	133.156	710	127.794	710	135.963													710	152.705	710	162.067	710	162.198		710	164.676	710	164.136	710	160.225		710	188.34	710	176.568
					723.333	153.123	723.333	162.235	723.333	162.984		723.333	133.209	723.333	127.855	723.333	136.331													723.333	153.123	723.333	162.235	723.333	162.984		723.333	164.757	723.333	164.339	723.333	160.285		723.333	187.941	723.333	176.977
					736.667	153.412	736.667	162.585	736.667	163.298		736.667	133.47	736.667	128.033	736.667	136.484													736.667	153.412	736.667	162.585	736.667	163.298		736.667	164.86	736.667	164.614	736.667	160.384		736.667	187.503	736.667	177.214
					750	153.554	750	163.11	750	163.978		750	133.652	750	128.422	750	136.654													750	153.554	750	163.11	750	163.978		750	164.577	750	164.901	750	160.327		750	186.442	750	177.446
					763.333	153.697	763.333	163.45	763.333	164.181		763.333	133.598	763.333	128.501	763.333	136.765													763.333	153.697	763.333	163.45	763.333	164.181		763.333	165.003	763.333	165.183	763.333	160.366		763.333	185.418	763.333	177.587
					776.667	153.36	776.667	163.756	776.667	164.462		776.667	133.881	776.667	128.392	776.667	137.031													776.667	153.36	776.667	163.756	776.667	164.462		776.667	165.546	776.667	165.254	776.667	160.602		776.667	190.802	776.667	178.064
					790	153.333	790	163.183	790	164.46		790	133.487	790	128.495	790	137.178													790	153.333	790	163.183	790	164.46		790	165.838	790	165.371	790	160.762		790	191.063	790	178.137
					803.333	153.441	803.333	162.952	803.333	165.029		803.333	133.081	803.333	128.555	803.333	137.285													803.333	153.441	803.333	162.952	803.333	165.029		803.333	166.155	803.333	165.459	803.333	160.773		803.333	191.875	803.333	178.498
					816.667	153.432	816.667	162.672	816.667	165.08		816.667	133.347	816.667	129.001	816.667	137.472													816.667	153.432	816.667	162.672	816.667	165.08		816.667	166.339	816.667	165.635	816.667	160.848		816.667	192.257	816.667	179.074
					830	153.162	830	164.126	830	165.072		830	133.836	830	129.417	830	137.585													830	153.162	830	164.126	830	165.072		830	166.471	830	166.102	830	160.861		830	192.379	830	179.288
					843.333	153.469	843.333	164.122	843.333	165.329		843.333	134.158	843.333	129.491	843.333	137.874													843.333	153.469	843.333	164.122	843.333	165.329		843.333	166.316	843.333	166.279	843.333	160.516		843.333	192.509	843.333	179.324
					856.667	153.373	856.667	164.475	856.667	165.313		856.667	134.369	856.667	129.41	856.667	139.454													856.667	153.373	856.667	164.475	856.667	165.313		856.667	166.146	856.667	166.368	856.667	160.486		856.667	192.703	856.667	179.715
					870	154.385	870	164.84	870	165.069		870	134.692	870	129.347	870	140.259													870	154.385	870	164.84	870	165.069		870	166.783	870	166.636	870	160.531		870	193.012	870	179.587
					883.333	154.816	883.333	165.173	883.333	164.953		883.333	134.952	883.333	129.608	883.333	141.154													883.333	154.816	883.333	165.173	883.333	164.953		883.333	166.648	883.333	166.803	883.333	158.599		883.333	193.403	883.333	179.889
					896.667	154.965	896.667	165.882	896.667	164.774		896.667	135.061	896.667	129.615	896.667	141.902													896.667	154.965	896.667	165.882	896.667	164.774		896.667	166.621	896.667	166.984	896.667	153.812		896.667	193.472	896.667	180.086
					910	154.762	910	166.112	910	164.4		910	135.252	910	130.102	910	141.838													910	154.762	910	166.112	910	164.4		910	166.428	910	167.466	910	161.117		910	193.517	910	179.348
					923.333	154.717	923.333	166.3	923.333	164.418		923.333	135.475	923.333	129.79	923.333	141.799													923.333	154.717	923.333	166.3	923.333	164.418		923.333	166.447	923.333	167.49	923.333	162.029		923.333	193.786	923.333	179.847
					936.667	154.791	936.667	166.189	936.667	164.043		936.667	135.271	936.667	130.151	936.667	141.421													936.667	154.791	936.667	166.189	936.667	164.043		936.667	166.515	936.667	167.391	936.667	161.23		936.667	194.128	936.667	180.082
					950	154.95	950	166.383	950	165.119		950	135.27	950	130.07	950	141.122													950	154.95	950	166.383	950	165.119		950	166.549	950	167.381	950	161.564		950	194.695	950	180.276
					963.333	155.235	963.333	166.772	963.333	166.975		963.333	135.37	963.333	129.995	963.333	140.986													963.333	155.235	963.333	166.772	963.333	166.975		963.333	167.208	963.333	167.578	963.333	161.909		963.333	195.062	963.333	181.246
					976.667	155.449	976.667	166.872	976.667	167.547		976.667	135.751	976.667	129.961	976.667	141.1													976.667	155.449	976.667	166.872	976.667	167.547		976.667	167.27	976.667	167.946	976.667	161.88				976.667	183
					990	155.925	990	167.025	990	167.732		990	135.812	990	130.007	990	141.231													990	155.925	990	167.025	990	167.732		990	167.405	990	168.127	990	161.95
					1003.33	156.028	1003.33	167.283	1003.33	167.926		1003.33	135.915	1003.33		1003.33	141.264													1003.33	156.028	1003.33	167.283	1003.33	167.926		1003.33	167.435			1003.33	161.888
					1016.67	156.241	1016.67	167.311	1016.67	168.003		1016.67	135.767	1016.67		1016.67	141.418													1016.67	156.241	1016.67	167.311	1016.67	168.003		1016.67	167.514			1016.67	161.869
					1030	156.403	1030	167.808	1030	168.251		1030	136.165	1030		1030	141.436													1030	156.403	1030	167.808	1030	168.251		1030	167.437			1030	161.919
					1043.33	156.478	1043.33	168.092	1043.33	168.223		1043.33	136.322	1043.33		1043.33	141.437													1043.33	156.478	1043.33	168.092	1043.33	168.223		1043.33	166.485			1043.33	157.287
					1056.67	156.599	1056.67	168.069	1056.67	168.296		1056.67	136.563	1056.67		1056.67	141.337													1056.67	156.599	1056.67	168.069	1056.67	168.296		1056.67	167.579			1056.67	143.661
					1070	156.797	1070	168.249	1070	168.309		1070	136.581	1070		1070	141.325													1070	156.797	1070	168.249	1070	168.309		1070	167.642			1070	143.695
					1083.33	156.898	1083.33	167.436	1083.33	168.486		1083.33	136.651	1083.33		1083.33	141.669													1083.33	156.898	1083.33	167.436	1083.33	168.486						1083.33	161.278
					1096.67	157.213	1096.67	168.712	1096.67	168.657		1096.67	136.581	1096.67		1096.67	142.044													1096.67	157.213	1096.67	168.712	1096.67	168.657						1096.67	163.594
					1110	157.281	1110	168.9	1110	168.746		1110	136.562	1110		1110	144.983													1110	157.281	1110	168.9	1110	168.746						1110	163.69
					1123.33	157.332	1123.33	169.107	1123.33	168.743		1123.33	136.643	1123.33		1123.33	145.235													1123.33	157.332	1123.33	169.107	1123.33	168.743						1123.33	163.63
					1136.67	157.041			1136.67	168.633		1136.67	136.469	1136.67		1136.67	145.301													1136.67	157.041			1136.67	168.633						1136.67	163.767
					1150	157.268			1150	168.554		1150	136.406	1150		1150	145.317													1150	157.268			1150	168.554						1150	163.522
					1163.33	157.253			1163.33	168.379		1163.33	136.086	1163.33		1163.33	145.449													1163.33	157.253			1163.33	168.379						1163.33	163.512
					1176.67	157.48			1176.67	168.505		1176.67	135.794	1176.67		1176.67	145.467													1176.67	157.48			1176.67	168.505						1176.67	163.423
					1190	157.596			1190	168.376		1190	137.101	1190		1190	145.3													1190	157.596			1190	168.376						1190	160.476
					1203.33	157.719			1203.33	168.313		1203.33	137.152	1203.33		1203.33	145.306													1203.33	157.719			1203.33	168.313						1203.33	163.543
					1216.67	157.777			1216.67	168.3		1216.67	137.216	1216.67		1216.67	145.291													1216.67	157.777			1216.67	168.3						1216.67	163.687
					1230	157.752			1230	168.249		1230	137.084	1230		1230	0													1230	157.752			1230	168.249						1230	163.759
					1093.33	157.852																								1093.33	157.852										1093.33	163.737
					1106.67	157.907																								1106.67	157.907
					1120	157.97																								1120	157.97
					1133.33	158.077																								1133.33	158.077
					1146.67	158.188																								1146.67	158.188
					1160	158.171																								1160	158.171
					1173.33	158.31																								1173.33	158.31
					1186.67	158.599																								1186.67	158.599
					1200	158.29																								1200	158.29
					1213.33	158.389																								1213.33	158.389
					1226.67	158.345																								1226.67	158.345
					1240	158.303																								1240	158.303
					1253.33	158.273																								1253.33	158.273
					1266.67	158.314																								1266.67	158.314
					1280	158.3																								1280	158.3
[truncated: 15 more columns]

## Sheet: Fig2
Panel A			Panel Bi				Panel Bii											Panel Ciii																														Panel Civ
			dD/D						D-D7h (um)											q
Time (h)	Diameter (um)		Ctr	0h 150-650	7h 650-150		Time (h)		Ctr				CytoD					Angle		0h									7h										24h						56h			p-value	0h - 7h
0	129.9		-0.0271503	0.0969231	-0.0458824		5		-1	-2	-5		-6	1	2	-4		-89.5		0.11313	0.0687813	0.0144427	0.0243359	0.0278556	0.10777	0.0251728	0.0236207		0.160318	0.355376	0.155945	0.336796	0.320847	0.194222	0.211322	0.184732	0.176989		0.398382	0.514008	0.522447	0.574251	0.663489		0.690235	0.550061			7h - 24h
0	142.5		0.0130505	0.0661538	-0.0511765		6		2	2	-3		-1	-1	0	0		-88.5		0.112553	0.0689454	0.0153815	0.0263258	0.0284093	0.107239	0.0245383	0.0237993		0.162381	0.367037	0.159973	0.344229	0.316303	0.193364	0.212177	0.181161	0.172852		0.406675	0.510993	0.518671	0.586381	0.67029		0.680693	0.573853
0.0166667	141.7		-0.00210801	0.147692	-0.0335294		7		0	0	0		0	0	0	0		-87.5		0.110301	0.070569	0.0166231	0.0274578	0.028668	0.108256	0.0246644	0.024464		0.165767	0.374068	0.163294	0.342827	0.312568	0.195852	0.216371	0.180027	0.171492		0.420867	0.508195	0.509185	0.598175	0.660271		0.65862	0.591695		q
0.25	150		0.0168846	0.0607692	-0.0247059		7.5		2	-2	0		5	4	4	3		-86.5		0.109768	0.0711585	0.0173303	0.0286739	0.0287423	0.109796	0.0245552	0.025441		0.169879	0.381294	0.167386	0.344494	0.307795	0.198017	0.221281	0.178388	0.16925		0.433262	0.504264	0.500423	0.604096	0.648992		0.634164	0.606463		0h	7h
1.5	160.9		0.00111653	0.0392308	-0.0376471		8.5		4	0	1		4	5	6	3		-85.5		0.108664	0.0711777	0.0176312	0.0296789	0.0285158	0.111556	0.0248371	0.0265313		0.174331	0.388083	0.172161	0.343167	0.305494	0.201621	0.228357	0.178697	0.16816		0.445839	0.498727	0.49026	0.605587	0.629795		0.60465	0.616402		-0.305	0.24
3	166.9		-0.00914237	0.0438462	-0.0552941													-84.5		0.109353	0.0706201	0.0179484	0.0297104	0.0284584	0.113918	0.0252897	0.0277418		0.17881	0.39675	0.176584	0.343287	0.302964	0.205697	0.234046	0.180596	0.166743		0.454352	0.490789	0.4837	0.602441	0.604936		0.572845	0.621505		-0.125	0.24
5	169.7		0.000845683	0.138462	-0.0252941													-83.5		0.11034	0.0694086	0.016931	0.0290487	0.0280853	0.115921	0.0258542	0.0284164		0.182162	0.405938	0.181892	0.345542	0.299669	0.209799	0.238548	0.18262	0.164944		0.455797	0.479434	0.481218	0.594312	0.57627		0.540549	0.622905		-0.17	0.085
10	173.9		-0.0148436	0.115385	-0.0394118													-82.5		0.111239	0.0682085	0.0165064	0.0291383	0.0282763	0.117789	0.0267479	0.0287384		0.18547	0.415333	0.187004	0.348613	0.294208	0.215207	0.242708	0.184854	0.164006		0.452683	0.466197	0.479071	0.58786	0.550386		0.506407	0.618215		-0.27	0.285
24	182.1		-0.0150709	0.115385	-0.0523529													-81.5		0.111864	0.0669144	0.0163034	0.0290189	0.0284681	0.118421	0.0277826	0.0290235		0.187487	0.427213	0.19392	0.350438	0.28912	0.219782	0.244825	0.187168	0.162862		0.44654	0.452347	0.4786	0.579561	0.52123		0.474496	0.609525		-0.05	0.075
30	186.2		-0.0276717	0.0769231	-0.0205882													-80.5		0.112757	0.0669666	0.0162105	0.0290072	0.0286696	0.12013	0.0283656	0.0296814		0.190396	0.438462	0.201077	0.352093	0.282515	0.224548	0.244388	0.18809	0.162014		0.439129	0.436428	0.47906	0.572599	0.490921		0.442805	0.600375		-0.275	0.12
33	186.8		0.00128426	0.0769231	-0.0664706													-79.5		0.1126	0.0679248	0.0154593	0.0291072	0.0288342	0.12176	0.0284372	0.030157		0.195468	0.450271	0.207346	0.35181	0.274978	0.227688	0.245202	0.187975	0.160317		0.431983	0.419187	0.476177	0.56912	0.458752		0.411355	0.588394		-0.31	0.15
56	202		-0.00241319	0.130769	-0.111176													-78.5		0.1131	0.0689084	0.0153811	0.029668	0.029144	0.12305	0.0285993	0.0314523		0.202625	0.463019	0.214012	0.350315	0.268443	0.231233	0.246165	0.18786	0.15962		0.423398	0.401899	0.469473	0.567197	0.426932		0.378562	0.573239		-0.345	0.1
0	132.2		0.00281332	0.0538462	-0.0517647													-77.5		0.113925	0.0695279	0.0149559	0.0301037	0.0289969	0.123937	0.0284989	0.0330919		0.210546	0.476257	0.220552	0.347729	0.263662	0.233766	0.246006	0.187244	0.159837		0.416821	0.386853	0.462341	0.562053	0.398303		0.348567	0.557938			0.09
0	140.8		0.00979561	0.0461538	-0.0705882													-76.5		0.115165	0.0708772	0.0139426	0.0305682	0.029356	0.12569	0.0286314	0.0344796		0.217865	0.484682	0.225749	0.343485	0.257985	0.235864	0.245318	0.187085	0.160186		0.406394	0.374177	0.452543	0.555873	0.374537		0.318696	0.5471
0.0166667	142		-0.000767553	0.118812	-0.0505882													-75.5		0.115971	0.0713574	0.0127918	0.0310577	0.0295625	0.127187	0.0294038	0.0359043		0.224509	0.489379	0.230902	0.336445	0.25258	0.239175	0.246984	0.186047	0.160337		0.393782	0.364794	0.437914	0.546351	0.353899		0.289003	0.532229
1	146.5		0.00423077	0.129199	-0.0423529													-74.5		0.117726	0.0711135	0.0124195	0.0321196	0.0301536	0.129456	0.0304289	0.0374022		0.230463	0.486349	0.237114	0.330629	0.251986	0.242472	0.250022	0.184438	0.160115		0.380572	0.355654	0.425639	0.532263	0.337498		0.260978	0.514387
2.5	150.9		0.0163305	0.0986302	-0.0452941													-73.5		0.119344	0.0713916	0.0119681	0.0329408	0.0306945	0.132286	0.0314171	0.0391414		0.236518	0.477706	0.240869	0.324886	0.249654	0.245488	0.25085	0.182833	0.159487		0.368366	0.346392	0.415366	0.508717	0.317149		0.235975	0.499567
4	153.4		0.0404064	0.0272201	-0.0441176													-72.5		0.121423	0.0726561	0.0121611	0.0333334	0.0314754	0.136308	0.0326617	0.0408051		0.241353	0.46486	0.244702	0.320222	0.246515	0.247745	0.250683	0.182253	0.158001		0.353728	0.332411	0.40674	0.48364	0.294903		0.214313	0.479531
5.83333	156.7		-2.70408e-05	0.0538242	-0.0464706													-71.5		0.122406	0.0735045	0.0126067	0.0336268	0.0320588	0.140123	0.0340462	0.0429582		0.248003	0.453741	0.249533	0.31806	0.239274	0.250374	0.251739	0.181585	0.158005		0.341131	0.315274	0.400571	0.459604	0.271061		0.196692	0.453086
8	155		-0.00820403	0.072661	-0.03													-70.5		0.123399	0.0747132	0.0135639	0.0339482	0.0330884	0.142864	0.0354148	0.0448123		0.256416	0.443351	0.254177	0.31961	0.230126	0.252229	0.251108	0.181963	0.158784		0.330649	0.296703	0.40017	0.439255	0.248885		0.180811	0.426915
12.3	162.3		0.00612462	0.0642507	-0.0323529													-69.5		0.124751	0.0762404	0.0142592	0.033559	0.03401	0.145724	0.0372297	0.0470195		0.262902	0.436096	0.25826	0.319892	0.217515	0.255573	0.247595	0.184174	0.161543		0.321597	0.280282	0.395433	0.417043	0.229919		0.167781	0.402064
22.3333	167		0.0206901	0.116714	-0.0647059													-68.5		0.126423	0.0773567	0.0147462	0.0338115	0.0346558	0.147701	0.0389661	0.0492131		0.267965	0.430218	0.26469	0.317983	0.20674	0.258949	0.245301	0.187389	0.163348		0.315116	0.264303	0.388184	0.400203	0.216837		0.156514	0.3744
25.8333	168.5		-0.00609864		-0.0764706													-67.5		0.127364	0.0785218	0.0147113	0.0342978	0.0353285	0.148457	0.0411145	0.051609		0.272948	0.426659	0.270068	0.316104	0.196708	0.264251	0.242627	0.191629	0.165737		0.309762	0.249208	0.380565	0.383894	0.204675		0.145666	0.350764
28	168		-0.0228429		-0.105882													-66.5		0.129023	0.0804318	0.0146322	0.0347111	0.0361094	0.149361	0.0435932	0.0542256		0.277278	0.422366	0.273964	0.31381	0.189761	0.26872	0.239485	0.194829	0.167274		0.301681	0.235143	0.370961	0.367811	0.19372		0.134081	0.330097
29	169		0.0048876		-0.0423529													-65.5		0.131152	0.083185	0.0141406	0.0350808	0.0368391	0.15054	0.0456964	0.0572585		0.280673	0.419484	0.278876	0.309134	0.182122	0.272616	0.23531	0.196786	0.168829		0.290067	0.221663	0.356761	0.346325	0.183208		0.124634	0.311008
31	173		-0.0154682		-0.0452941													-64.5		0.13264	0.0876554	0.0139152	0.0356421	0.0369366	0.151888	0.0475132	0.0605585		0.287223	0.415249	0.286388	0.30546	0.173312	0.273872	0.231087	0.198338	0.170652		0.275777	0.208456	0.344922	0.322759	0.171273		0.116117	0.296808
47	181.6		0.0237746		-0.0517647													-63.5		0.133472	0.0921736	0.0138921	0.0361901	0.0377745	0.153482	0.0496634	0.0637489		0.295289	0.411659	0.294942	0.302163	0.163332	0.27604	0.228498	0.200215	0.173436		0.260735	0.197049	0.332986	0.296792	0.159512		0.106613	0.284319
56	186		-0.0412309		-0.0705882													-62.5		0.134999	0.0965336	0.013635	0.0370538	0.0389666	0.156006	0.0516753	0.0677877		0.305149	0.407289	0.304896	0.296242	0.154479	0.275683	0.225209	0.200754	0.176873		0.244223	0.186463	0.321311	0.27345	0.148122		0.0980952	0.270671
0	124.6		0.028653		-0.0505882													-61.5		0.136925	0.101586	0.0136258	0.0381548	0.0400453	0.158742	0.0536676	0.0710926		0.315691	0.402472	0.315257	0.287719	0.147829	0.27532	0.222074	0.203267	0.180583		0.232544	0.175818	0.307211	0.248208	0.136941		0.0909438	0.259253
0	143.8		-0.0216763															-60.5		0.13851	0.105379	0.0135973	0.0393622	0.0415767	0.1612	0.0562234	0.0734063		0.323259	0.393303	0.324541	0.279082	0.143005	0.27398	0.220619	0.207098	0.185348		0.223336	0.165086	0.294787	0.225829	0.126015		0.0836457	0.246916
0.0166667	146.7		0.0342561															-59.5		0.139731	0.106658	0.0136114	0.0407794	0.0440541	0.162685	0.0594879	0.0757131		0.328804	0.383561	0.331742	0.269748	0.138164	0.2727	0.219627	0.208273	0.18792		0.215402	0.154911	0.283632	0.207308	0.116689		0.0766755	0.232149
1	154.3		0.00436726															-58.5		0.14084	0.10868	0.0136868	0.0424389	0.0468474	0.165016	0.0635474	0.0783368		0.333266	0.373539	0.338181	0.259092	0.134648	0.268386	0.216521	0.206914	0.190086		0.208308	0.145182	0.270916	0.189653	0.108781		0.0715863	0.215958
2.5	163.1		0.00223742															-57.5		0.142768	0.109781	0.014335	0.0452774	0.0492011	0.168484	0.0677811	0.0802421		0.336065	0.360958	0.345979	0.247608	0.132407	0.264677	0.216081	0.204651	0.191313		0.200892	0.137599	0.258322	0.172338	0.102444		0.0669082	0.200237
4	167.1		-0.0316507															-56.5		0.144836	0.108899	0.0147571	0.0474663	0.0513881	0.170959	0.0715104	0.0823678		0.336414	0.34377	0.355152	0.238032	0.132038	0.260373	0.21602	0.200714	0.193989		0.193996	0.131111	0.246576	0.157386	0.0986114		0.0628871	0.184371
5.83333	170.2		-0.00665387															-55.5		0.147614	0.108776	0.015155	0.0496183	0.0532298	0.174472	0.0758378	0.0851471		0.338424	0.328018	0.363419	0.228908	0.131045	0.255802	0.213729	0.197411	0.193388		0.184127	0.125657	0.232358	0.142871	0.0946115		0.0597023	0.169359
8	176.6		0.0304688															-54.5		0.150955	0.109419	0.015467	0.0513442	0.0548036	0.178078	0.080494	0.0890323		0.336862	0.310649	0.371038	0.219934	0.129789	0.251842	0.211081	0.196342	0.193277		0.174443	0.12076	0.217504	0.129546	0.0907042		0.0573781	0.156246
12.3	183.9		0.00953287															-53.5		0.153654	0.111023	0.0156219	0.0531793	0.0562661	0.181265	0.0855237	0.0925281		0.332944	0.293063	0.378184	0.211512	0.126016	0.247894	0.207694	0.195503	0.194354		0.164102	0.116232	0.203255	0.118082	0.0858116		0.0545235	0.145898
22.3333	191.5		0.00977899															-52.5		0.155364	0.113567	0.015348	0.0527121	0.0588744	0.184067	0.0913926	0.095699		0.329598	0.277508	0.381203	0.206564	0.119773	0.245982	0.203145	0.195809	0.19616		0.15515	0.111924	0.186317	0.106774	0.0813945		0.0522668	0.136816
25.8333	194.7		-0.00359811															-51.5		0.156887	0.11728	0.0152178	0.0522437	0.0623443	0.187174	0.0976598	0.100522		0.327268	0.262544	0.384879	0.199028	0.11194	0.246154	0.197207	0.196324	0.195367		0.143879	0.107842	0.170458	0.096247	0.0756885		0.0499709	0.128231
28	195.6		-0.00624435															-50.5		0.158146	0.120694	0.0152001	0.0515961	0.0664765	0.190412	0.104054	0.106635		0.325853	0.24806	0.391185	0.190687	0.105143	0.246321	0.192057	0.195604	0.195875		0.135573	0.103483	0.155017	0.0871233	0.0700986		0.0474561	0.121293
29	196.7		-0.0146878															-49.5		0.159478	0.12463	0.015273	0.0511418	0.0711729	0.194455	0.110473	0.113777		0.326052	0.234482	0.39753	0.181369	0.0990665	0.246175	0.188336	0.195625	0.195539		0.127	0.0992609	0.13919	0.0791428	0.0651288		0.0451217	0.114514
31	197.2		-0.0285858															-48.5		0.161472	0.128014	0.0153874	0.049984	0.0758403	0.199118	0.117391	0.121852		0.328674	0.219579	0.400315	0.173786	0.0958747	0.245052	0.186836	0.196632	0.19478		0.120022	0.0948858	0.12387	0.0726114	0.0618397		0.0435035	0.108036
47	204.3																	-47.5		0.164313	0.130542	0.0163253	0.0502803	0.079632	0.20253	0.125159	0.131043		0.32728	0.203279	0.402748	0.166703	0.0941712	0.240766	0.182581	0.19546	0.193965		0.114158	0.0903722	0.108398	0.0676769	0.058735		0.0411359	0.103093
56	207																	-46.5		0.166361	0.133247	0.0171623	0.0514579	0.0834044	0.20572	0.132618	0.140176		0.322893	0.187899	0.400845	0.16236	0.0926528	0.234667	0.177542	0.193887	0.193304		0.109608	0.0863374	0.0955696	0.06326	0.0565611		0.0391739	0.098869
0	122																	-45.5		0.169215	0.134849	0.0180355	0.0526075	0.0869734	0.208858	0.141733	0.151234		0.315635	0.172219	0.392584	0.156943	0.0907968	0.225541	0.172798	0.191531	0.191676		0.105167	0.083032	0.0851707	0.0588573	0.0548263		0.0377508	0.0939867
0	129.9																	-44.5		0.171879	0.135375	0.0190398	0.053968	0.0896885	0.211085	0.15163	0.162889		0.307432	0.156935	0.383001	0.152722	0.0894443	0.214998	0.165847	0.18696	0.191776		0.102528	0.0801533	0.0760302	0.0540513	0.0528054		0.036547	0.0890416
0.0166667	132.2																	-43.5		0.174825	0.135517	0.0202847	0.055153	0.0929593	0.21413	0.160835	0.175071		0.298237	0.143231	0.375353	0.146936	0.0875061	0.20417	0.157188	0.183437	0.190938		0.0994888	0.0772794	0.0677209	0.0496491	0.0503915		0.0354684	0.0841856
1	155.3																	-42.5		0.17749	0.137441	0.0208038	0.0562574	0.09574	0.216396	0.168873	0.187541		0.292203	0.130575	0.366586	0.139351	0.0864072	0.194146	0.152337	0.180173	0.188979		0.0972313	0.0753007	0.0614044	0.0456176	0.0491728		0.0346692	0.0797595
2.5	165																	-41.5		0.180416	0.138285	0.0213577	0.0574548	0.0978513	0.2185	0.178706	0.20016		0.2878	0.119576	0.35659	0.130211	0.0856026	0.183875	0.148562	0.178083	0.187516		0.095105	0.0735847	0.0552754	0.0426343	0.0487346		0.0338347	0.0758459
4	167.1																	-40.5		0.182378	0.139766	0.0219012	0.0593094	0.0994871	0.218882	0.188364	0.211332		0.284259	0.109954	0.34849	0.122553	0.08531	0.176208	0.142713	0.175867	0.185591		0.0937492	0.0719708	0.0494881	0.0399421	0.0477865		0.0333651	0.0735429
5.83333	170.8																	-39.5		0.185134	0.142335	0.0228587	0.0628553	0.101764	0.220033	0.198835	0.220911		0.282607	0.101803	0.337842	0.115493	0.0849402	0.170878	0.136672	0.173312	0.182562		0.0912995	0.0708597	0.0450469	0.03751	0.0464405		0.0329453	0.0717188
8	175.3																	-38.5		0.189074	0.144989	0.0238124	0.0690973	0.104001	0.220106	0.209849	0.230546		0.280835	0.0938302	0.324224	0.109968	0.0834489	0.167577	0.132236	0.169149	0.17977		0.0892902	0.0706709	0.0420791	0.0349352	0.0457257		0.0325362	0.0704713
12.3	183.6																	-37.5		0.193237	0.147864	0.0251339	0.0744961	0.107652	0.220225	0.223562	0.240695		0.278431	0.0874794	0.309559	0.103335	0.0807468	0.163677	0.126754	0.164889	0.175179		0.0860023	0.0707255	0.0389814	0.0317678	0.0440238		0.0324489	0.0683008
22.3333	194.6																	-36.5		0.198398	0.150527	0.0266826	0.0796236	0.112155	0.22105	0.236259	0.249716		0.275907	0.081651	0.293923	0.0974973	0.0780834	0.158942	0.122385	0.159435	0.169745		0.0829506	0.0707391	0.0357397	0.0279017	0.0411705		0.0324035	0.0662407
25.8333	197.6																	-35.5		0.205974	0.154103	0.0284513	0.0837542	0.118701	0.220988	0.249821	0.262561		0.269461	0.0761657	0.279407	0.0918002	0.0763819	0.154372	0.119935	0.15507	0.165295		0.0792709	0.0707522	0.0332817	0.0248073	0.0391112		0.0321048	0.0641268
28	198.6																	-34.5		0.210448	0.156938	0.0299236	0.0864983	0.126195	0.219882	0.263187	0.275564		0.259191	0.0705006	0.265789	0.0857723	0.0757242	0.14695	0.11949	0.150661	0.160118		0.0755341	0.0702638	0.0310557	0.0219132	0.03806		0.0316554	0.0616334
29	199.3																	-33.5		0.211984	0.160845	0.0310605	0.0878627	0.133506	0.219146	0.273527	0.288114		0.246978	0.064818	0.256074	0.0795045	0.0753272	0.139785	0.118229	0.14603	0.155683		0.0721252	0.0701434	0.0286119	0.0197019	0.0368117		0.0313313	0.0596986
31	200.2																	-32.5		0.213736	0.164329	0.0317964	0.0908588	0.141921	0.219034	0.283368	0.301069		0.233049	0.0590157	0.247217	0.075154	0.0742156	0.133119	0.115896	0.141526	0.154623		0.0691254	0.0699397	0.0270675	0.017476	0.0354345		0.0310327	0.0583578
47	208																	-31.5		0.215188	0.169728	0.0328881	0.094445	0.151063	0.217709	0.293079	0.318728		0.218727	0.0542128	0.238873	0.071203	0.072593	0.128299	0.113091	0.137302	0.151511		0.066591	0.0699924	0.0259702	0.015608	0.0344547		0.0308121	0.0573065
56	209																	-30.5		0.211759	0.174614	0.0343898	0.0996418	0.1603	0.217286	0.29985	0.332086		0.207248	0.0499005	0.229573	0.0686223	0.0694837	0.122873	0.110063	0.133071	0.147678		0.0649789	0.0701261	0.0252114	0.0138495	0.033569		0.0308442	0.0552143
0	128																	-29.5		0.210484	0.179751	0.0361424	0.10496	0.169931	0.216285	0.305514	0.345463		0.19832	0.0470052	0.220576	0.0663342	0.0655612	0.118787	0.10647	0.128881	0.144204		0.0637689	0.0708927	0.0239876	0.0123688	0.0327422		0.0311458	0.0539982
0	146																	-28.5		0.211453	0.183059	0.0390581	0.109357	0.180197	0.213223	0.312489	0.356981		0.18965	0.0447466	0.208967	0.0641283	0.0622773	0.113643	0.103085	0.124223	0.139299		0.0623814	0.071315	0.0225535	0.0111071	0.032385		0.0312719	0.0521243
0.5	152																	-27.5		0.211501	0.186637	0.0443321	0.112898	0.190864	0.209937	0.318413	0.365813		0.180695	0.0423434	0.199425	0.0620672	0.0598794	0.108485	0.100879	0.120264	0.131928		0.0613109	0.0720467	0.0214932	0.0107041	0.032187		0.0315442	0.0508974
1	154																	-26.5		0.21104	0.191475	0.0499228	0.118159	0.201988	0.208009	0.32168	0.370828		0.172428	0.0406021	0.190158	0.0613096	0.058017	0.102632	0.0976912	0.116721	0.126568		0.0609079	0.0732729	0.0203662	0.0105184	0.0319179		0.0318716	0.0500126
2	155																	-25.5		0.211759	0.196542	0.0563577	0.124402	0.213386	0.206961	0.325029	0.376398		0.164257	0.0391435	0.179965	0.0605055	0.0570597	0.0977958	0.0946213	0.111892	0.122485		0.060513	0.0745274	0.0188028	0.0101844	0.0317232		0.031979	0.0494658
3	159																	-24.5		0.211512	0.201426	0.0638522	0.131347	0.225432	0.204304	0.326864	0.382038		0.156754	0.0372949	0.171828	0.0595292	0.0559088	0.0936862	0.0924685	0.107394	0.118745		0.0602633	0.0757667	0.017807	0.00989406	0.031789		0.0321077	0.0488407
4	160																	-23.5		0.210476	0.208553	0.0714146	0.139012	0.236798	0.20169	0.329088	0.393998		0.149315	0.0357749	0.164017	0.0586594	0.0542037	0.0905422	0.0913186	0.104605	0.115738		0.0595635	0.0768252	0.0171239	0.00970389	0.0315136		0.0323146	0.0487137
5	162																	-22.5		0.208135	0.217546	0.0775876	0.15026	0.245298	0.199992	0.331842	0.406903		0.1437	0.0348078	0.157632	0.0576851	0.0533403	0.0883432	0.0884137	0.102174	0.113046		0.0593541	0.0781129	0.0165352	0.00933709	0.0318918		0.0326582	0.0483634
6	165																	-21.5		0.204092	0.224183	0.0856137	0.160525	0.252408	0.197609	0.336471	0.419659		0.13848	0.0343822	0.152473	0.0559265	0.0517312	0.0867485	0.0840976	0.0996514	0.11018		0.0580446	0.0784253	0.0162126	0.00883309	0.0326653		0.0328952	0.0476758
7	163																	-20.5		0.200838	0.231872	0.0947539	0.170431	0.259435	0.195854	0.341247	0.431778		0.133662	0.0337589	0.148493	0.0542783	0.0491311	0.0854027	0.0794626	0.0985018	0.107196		0.0569631	0.0789238	0.0161458	0.00864755	0.0334998		0.0332358	0.0480201
8	165																	-19.5		0.199071	0.23964	0.104771	0.181483	0.266116	0.195088	0.346564	0.442223		0.128319	0.0331555	0.143548	0.0533459	0.0472396	0.0838	0.0738475	0.0974388	0.104275		0.0567583	0.0793404	0.0159378	0.00866393	0.0343687		0.0334172	0.0479872
8.5	167																	-18.5		0.197824	0.246363	0.11881	0.194809	0.273959	0.195653	0.351276	0.448526		0.123863	0.0327711	0.1406	0.0533888	0.0467139	0.0815985	0.0677953	0.0960391	0.100968		0.0568503	0.0802206	0.0153779	0.00862718	0.0355554		0.0340138	0.0475257
0	139																	-17.5		0.196199	0.252165	0.133796	0.206837	0.284704	0.195084	0.352036	0.457204		0.12044	0.031977	0.135868	0.0533106	0.0452185	0.0788599	0.0631246	0.0936729	0.0981914		0.0563431	0.0811265	0.0148882	0.00861976	0.0364548		0.0348078	0.0475573
0	154																	-16.5		0.193629	0.260054	0.148113	0.218492	0.294913	0.193798	0.350865	0.466558		0.11682	0.0306407	0.130483	0.052998	0.0436932	0.076408	0.0600848	0.0915317	0.0954908		0.0561825	0.0828236	0.0142925	0.00867194	0.0367511		0.0358988	0.0476149
0.5	162																	-15.5		0.191233	0.26573	0.162159	0.228788	0.30432	0.192123	0.347436	0.472735		0.113518	0.0298387	0.125169	0.0528614	0.0430955	0.0739647	0.0570016	0.0895984	0.0919483		0.055959	0.0848489	0.0138365	0.00850759	0.0366709		0.0371222	0.046732
1	164																	-14.5		0.189704	0.27001	0.176993	0.239655	0.311578	0.190824	0.343826	0.477545		0.109211	0.0293162	0.119778	0.053026	0.0432101	0.0724622	0.0541201	0.0885769	0.0885101		0.055951	0.0861512	0.0135334	0.00811741	0.0360863		0.0386206	0.046136
2	168																	-13.5		0.186504	0.271928	0.187829	0.252379	0.318782	0.186954	0.340213	0.479682		0.104668	0.0286181	0.114293	0.0523575	0.043981	0.072274	0.0515038	0.0875041	0.0855835		0.055862	0.0869184	0.0137954	0.00759675	0.0352446		0.0395597	0.0456519
3	170																	-12.5		0.183756	0.271615	0.198982	0.263643	0.32374	0.183116	0.338156	0.476984		0.0991079	0.0284522	0.109552	0.0520159	0.044449	0.0728601	0.0499092	0.0865896	0.0824506		0.0566673	0.088619	0.0139611	0.00703122	0.0341618		0.0404482	0.0448747
4	177																	-11.5		0.183383	0.270907	0.210899	0.277724	0.330165	0.180137	0.338375	0.470198		0.0937849	0.0282065	0.106718	0.0517161	0.0448079	0.0729539	0.04897	0.084969	0.0801738		0.0578294	0.0893199	0.0143199	0.00649667	0.0329594		0.0415713	0.0441213
5	178																	-10.5		0.182563	0.271601	0.224922	0.294119	0.336224	0.176309	0.33989	0.464873		0.0883624	0.0276241	0.104068	0.0514463	0.0450406	0.0738115	0.0490666	0.0833608	0.0790171		0.0580507	0.0895701	0.0145494	0.00615977	0.0321245		0.0432149	0.0439305
6	182																	-9.5		0.180127	0.272292	0.24192	0.310269	0.342215	0.173021	0.34101	0.458716		0.0849749	0.026951	0.101509	0.0504618	0.0442639	0.0744179	0.0500135	0.0817249	0.0786215		0.0576922	0.0905715	0.0148792	0.00604944	0.0316842		0.0446338	0.0437066
7	180																	-8.5		0.177578	0.274804	0.262487	0.32622	0.345502	0.172564	0.343151	0.452056		0.0822839	0.0260116	0.0989723	0.0492821	0.0423365	0.0741764	0.0507196	0.0802667	0.0786858		0.0570689	0.0929916	0.0150002	0.00607858	0.0315898		0.0466425	0.0438063
8	178																	-7.5		0.174397	0.276582	0.283983	0.346248	0.347858	0.173097	0.345039	0.446347		0.0802381	0.024997	0.0960123	0.048103	0.0416718	0.0741326	0.0517912	0.0799078	0.0797248		0.0556976	0.0951441	0.0152568	0.00617611	0.0309842		0.0488415	0.0437532
8.5	180																	-6.5		0.171773	0.276728	0.306048	0.362875	0.349279	0.172289	0.345682	0.441755		0.0784954	0.0240034	0.0925432	0.0473337	0.0415529	0.0748496	0.0523164	0.0807897	0.080719		0.0541477	0.0986206	0.0154995	0.00634334	0.0305425		0.0506275	0.0438241
0	138																	-5.5		0.170233	0.277522	0.327751	0.377137	0.353246	0.171324	0.347201	0.43657		0.0772466	0.0235833	0.0890126	0.0456891	0.041165	0.0752181	0.0524963	0.0812307	0.0823438		0.0540637	0.10275	0.0155074	0.00628167	0.0298516		0.0512111	0.0438412
0	153																	-4.5		0.170563	0.27858	0.345454	0.393844	0.356617	0.170269	0.348595	0.432731		0.0767425	0.0230994	0.0866721	0.0440631	0.0408553	0.0750545	0.0527852	0.0811705	0.0832915		0.0539348	0.107293	0.0153715	0.00606719	0.0290143		0.0519262	0.0442672
0.5	164																	-3.5		0.172953	0.276681	0.363956	0.412241	0.359247	0.168029	0.347059	0.429853		0.0750186	0.0228318	0.0836969	0.0428442	0.0408323	0.0758274	0.0534818	0.0800428	0.08357		0.054844	0.111306	0.0150713	0.00594706	0.028322		0.0519714	0.0451526
1	165																	-2.5		0.177633	0.274722	0.383788	0.426265	0.362635	0.165111	0.34394	0.424147		0.0734165	0.0224742	0.0811257	0.0421167	0.0405169	0.0769364	0.0533069	0.0780784	0.0834495		0.0558944	0.11374	0.014482	0.00575095	0.0282901		0.0511285	0.046216
2	166																	-1.5		0.181874	0.273519	0.40433	0.440424	0.364931	0.162993	0.341751	0.416181		0.0721763	0.0218463	0.0792703	0.0411764	0.0403161	0.0772073	0.0531472	0.0757415	0.0826269		0.0558723	0.115083	0.0137359	0.00566782	0.0285369		0.0501027	0.0461518
3	169																	-0.5		0.186196	0.269611	0.425718	0.45459	0.364038	0.161537	0.337883	0.403605		0.0711556	0.0209111	0.0776985	0.041145	0.0401193	0.0766726	0.0530212	0.0743823	0.0806545		0.054569	0.115556	0.0132034	0.00573876	0.0296179		0.0492875	0.0460464
4	172																	0.5		0.188738	0.269571	0.450539	0.46613	0.365907	0.160319	0.333092	0.394701		0.0696373	0.0203062	0.0753962	0.0413955	0.0400347	0.0768312	0.0517803	0.073105	0.0791901		0.0537776	0.115038	0.0126476	0.00581443	0.0311611		0.048083	0.0438194
5	171																	1.5		0.190678	0.271308	0.474999	0.469336	0.369514	0.157959	0.329593	0.384707		0.0693964	0.0197231	0.0740403	0.0410547	0.0398395	0.0761606	0.0502855	0.0722228	0.0781222		0.0522392	0.113251	0.012381	0.0057105	0.0325649		0.0472072	0.0413483
6	173																	2.5		0.191743	0.272956	0.498878	0.471553	0.372735	0.154991	0.327172	0.3766		0.068752	0.0196287	0.0729121	0.040912	0.0398338	0.0743598	0.0493953	0.0720166	0.0763036		0.0507971	0.112088	0.0123802	0.00589334	0.0332923		0.0465725	0.0387495
7	176																	3.5		0.192402	0.273523	0.520866	0.473521	0.37597	0.151652	0.324936	0.366417		0.0680779	0.0200114	0.0720786	0.0404943	0.0403489	0.0728327	0.0489037	0.0723056	0.0756392		0.0503643	0.110361	0.0123784	0.00603215	0.03394		0.0462995	0.0368981
8	176																	4.5		0.191832	0.275046	0.543423	0.4731	0.377604	0.149527	0.324087	0.360366		0.0670458	0.02046	0.0718306	0.0401003	0.0401284	0.072393	0.0484183	0.0725469	0.0749561		0.0506133	0.110269	0.0124105	0.00640308	0.0338386		0.0473514	0.0348562
8.5	177																	5.5		0.192161	0.274711	0.562676	0.470512	0.37556	0.14614	0.324314	0.348262		0.065839	0.0208498	0.0727096	0.0403365	0.0406382	0.0721871	0.0488045	0.073065	0.0742599		0.0503746	0.109446	0.0126982	0.00674334	0.0329608		0.0475669	0.034305
0	129																	6.5		0.192804	0.274665	0.57342	0.474181	0.3726	0.144864	0.326058	0.332928		0.0656859	0.0210303	0.0726448	0.0408935	0.0416724	0.072712	0.0504101	0.0741439	0.0736952		0.0507732	0.107773	0.012783	0.00718698	0.0315137		0.0475581	0.0337477
0	139																	7.5		0.195247	0.275427	0.580774	0.484515	0.371199	0.144957	0.329252	0.317655		0.0662976	0.0214331	0.0725401	0.0409321	0.0421672	0.0741055	0.0524158	0.0752853	0.0739972		0.0516223	0.105147	0.0127706	0.00731683	0.0312091		0.0471856	0.0337932
0.5	172																	8.5		0.198027	0.275295	0.588119	0.49543	0.371133	0.145409	0.331119	0.304454		0.0669615	0.0216493	0.0715034	0.0414821	0.0420285	0.0750205	0.0549501	0.0762271	0.0741189		0.051911	0.103258	0.012664	0.00725036	0.0306294		0.0470765	0.033976
1	175																	9.5		0.200725	0.275636	0.597564	0.505263	0.370899	0.145413	0.331175	0.29182		0.068944	0.0218141	0.0693099	0.0421603	0.0428444	0.0759127	0.0577357	0.0770519	0.0750829		0.0519394	0.0996162	0.0124983	0.00691611	0.0300277		0.0463838	0.0337945
2	175																	10.5		0.203755	0.275614	0.600635	0.512972	0.370554	0.147114	0.330303	0.280349		0.0717208	0.0218181	0.0662877	0.0422413	0.0426934	0.0762546	0.061422	0.0780954	0.0763029		0.0517804	0.0963792	0.0119751	0.0066275	0.0296188		0.047081	0.0336483
3	177																	11.5		0.205864	0.276268	0.603539	0.51866	0.37129	0.148293	0.327622	0.269983		0.0742243	0.0218534	0.0642188	0.0425474	0.0420934	0.0761253	0.064119	0.0794596	0.0776824		0.0509834	0.0942767	0.0117748	0.00628214	0.029632		0.0479801	0.0331158
4	183																	12.5		0.204708	0.277662	0.606092	0.515591	0.368296	0.148869	0.321161	0.257329		0.0761751	0.0215562	0.0624083	0.042986	0.0428425	0.0756452	0.0662885	0.0811685	0.079583		0.0496178	0.0921122	0.0113024	0.00608911	0.0289197		0.0481765	0.0321287
5	184																	13.5		0.20364	0.27809	0.602966	0.509705	0.363216	0.150569	0.313666	0.244907		0.0779057	0.0213159	0.0607235	0.0429074	0.043624	0.0759415	0.0676212	0.082707	0.0812547		0.0487343	0.0896495	0.010922	0.00589276	0.0287767		0.0475553	0.0314263
6	187																	14.5		0.203636	0.277133	0.593756	0.507042	0.35967	0.151133	0.305525	0.231542		0.0792823	0.0210999	0.0600679	0.0428926	0.0443318	0.0755494	0.0689887	0.0843951	0.0831199		0.0482426	0.0869899	0.0107562	0.00586632	0.0288294		0.0463066	0.031008
7	185																	15.5		0.202027	0.273304	0.589466	0.501067	0.356684	0.15219	0.297966	0.219425		0.0794594	0.0209909	0.0599555	0.043398	0.045801	0.0764573	0.0698512	0.0857173	0.0845053		0.047647	0.0841666	0.0106608	0.00575586	0.0285633		0.0445817	0.0307769
8	193																	16.5		0.200654	0.267964	0.587875	0.495748	0.354413	0.154012	0.290818	0.209196		0.078784	0.0212745	0.0596425	0.0442889	0.0481324	0.0775254	0.0708655	0.0868946	0.0862064		0.0472229	0.0814013	0.010787	0.00580814	0.0281133		0.0427435	0.0309948
8.5	194																	17.5		0.200666	0.263827	0.590182	0.494042	0.35257	0.155943	0.286135	0.198677		0.0774569	0.0217904	0.0595455	0.0449885	0.0493848	0.0786301	0.0723986	0.0879998	0.0876387		0.047277	0.0785495	0.0113631	0.00589944	0.0278951		0.0417652	0.0316165
0	139																	18.5		0.201288	0.261403	0.59588	0.494317	0.350885	0.157449	0.283419	0.190619		0.0764873	0.0222481	0.0593573	0.0463278	0.0503392	0.0803271	0.0755465	0.0892548	0.0903041		0.0484146	0.0760416	0.0124487	0.006044	0.0273709		0.0410608	0.0331373
0	149																	19.5		0.20238	0.259857	0.600529	0.493037	0.347198	0.159295	0.281035	0.181953		0.0748141	0.0225056	0.0593626	0.0476259	0.0510944	0.0830187	0.0796977	0.0897138	0.0935368		0.0492886	0.073337	0.0135994	0.00611694	0.0269209		0.0405053	0.0357459
0.5	154																	20.5		0.205452	0.260057	0.60897	0.488368	0.342949	0.161024	0.277428	0.171741		0.0742743	0.0231575	0.0594426	0.0484717	0.0514543	0.0857062	0.0845224	0.0898919	0.0977072		0.050777	0.0710706	0.0149648	0.00645709	0.0268145		0.0399462	0.0379731
6	166																	21.5		0.208831	0.259228	0.615458	0.479399	0.33558	0.163258	0.272195	0.161752		0.0739514	0.0237363	0.0593163	0.0495435	0.0510654	0.0886451	0.0890252	0.0905855	0.101424		0.0526179	0.0689437	0.0161034	0.0068941	0.0271701		0.0397785	0.039197
7	171																	22.5		0.210714	0.255951	0.61314	0.466764	0.329903	0.165901	0.266233	0.15361		0.074458	0.0240887	0.0586488	0.0512434	0.0508415	0.0913814	0.0936631	0.0923204	0.104169		0.0533918	0.0671694	0.0176168	0.00731975	0.0274531		0.0394612	0.0397409
8	172																	23.5		0.211214	0.252754	0.606538	0.447282	0.323885	0.168199	0.258331	0.14394		0.0753084	0.0248227	0.0588496	0.0523526	0.0511577	0.0936617	0.0970433	0.0943516	0.105926		0.0533672	0.0651652	0.01904	0.00794477	0.0278906		0.0388703	0.0384649
8.5	177																	24.5		0.21097	0.249019	0.592283	0.421855	0.319255	0.171274	0.250622	0.134586		0.077344	0.0260935	0.0591533	0.0533023	0.0521585	0.0959539	0.0996586	0.0977822	0.108192		0.0528422	0.0637021	0.0203241	0.00856055	0.0281003		0.0385198	0.0362852
9.5	176																	25.5		0.209258	0.243702	0.572622	0.401495	0.316999	0.17388	0.242814	0.12655		0.0783395	0.0270241	0.0592081	0.0550229	0.0535999	0.0976729	0.101136	0.101485	0.109636		0.0525602	0.0626619	0.0212871	0.00921372	0.0287824		0.0384365	0.0343856
0	122																	26.5		0.206756	0.237351	0.554667	0.378468	0.316221	0.175853	0.235222	0.11947		0.079697	0.0278815	0.0596417	0.05552	0.0549995	0.100843	0.10319	0.105545	0.112291		0.0520048	0.0618928	0.0219493	0.00992897	0.0293991		0.0380437	0.0336705
0	139																	27.5		0.20677	0.230122	0.534867	0.35289	0.313158	0.177804	0.2274	0.112962		0.0817529	0.0287406	0.060365	0.0549806	0.0568743	0.104747	0.106019	0.110252	0.116602		0.0521751	0.061446	0.0222762	0.0105882	0.03042		0.0380448	0.032631
0.5	148																	28.5		0.20761	0.222406	0.516541	0.328856	0.309602	0.180268	0.219429	0.107758		0.0833356	0.0296271	0.0603172	0.0550298	0.0592744	0.108201	0.111256	0.116335	0.121785		0.0526163	0.0609322	0.0226542	0.0111293	0.0315169		0.0388189	0.0319038
1	151																	29.5		0.209437	0.215042	0.498817	0.310097	0.304787	0.1821	0.211234	0.103538		0.0842441	0.0300987	0.0602973	0.0549942	0.0621114	0.111556	0.117881	0.123349	0.125783		0.0537026	0.0606455	0.0233086	0.0116058	0.0331473		0.0391765	0.0308798
2	154																	30.5		0.211396	0.210391	0.474437	0.291297	0.296392	0.184879	0.201941	0.0989969		0.0857541	0.0304171	0.0600755	0.0548506	0.0650475	0.114581	0.125082	0.132793	0.13152		0.0542688	0.0600841	0.0239992	0.0122949	0.0345618		0.0393968	0.0299069
3	159																	31.5		0.212337	0.208513	0.443971	0.272038	0.284974	0.186978	0.192959	0.0945219		0.0871753	0.0308694	0.05997	0.0550831	0.0688099	0.116129	0.13225	0.14257	0.137199		0.0550307	0.0592264	0.024785	0.0128702	0.0360693		0.0395797	0.0283661
4	162																	32.5		0.210717	0.206755	0.4129	0.254408	0.273393	0.187624	0.183339	0.0904054		0.0872664	0.0312413	0.0599846	0.0559942	0.0747527	0.117724	0.139022	0.151301	0.14259		0.0568568	0.0585427	0.0251345	0.0136522	0.0375067		0.0397871	0.0272662
5	164																	33.5		0.205936	0.206213	0.37508	0.237716	0.25957	0.187051	0.175503	0.0862982		0.0873466	0.0317635	0.0608302	0.0572478	0.0814171	0.12131	0.145114	0.15905	0.148084		0.0584702	0.05793	0.0251683	0.0149071	0.0386204		0.0397339	0.0265965
6	167																	34.5		0.199078	0.204416	0.336413	0.220301	0.244771	0.185116	0.167041	0.083086		0.0875386	0.0323231	0.0611625	0.059395	0.0868795	0.125041	0.150796	0.164695	0.154985		0.0598047	0.057007	0.0253767	0.0168077	0.0395001		0.0399899	0.0264863
7	165																	35.5		0.190498	0.201295	0.298847	0.203193	0.231393	0.181684	0.158945	0.0799538		0.0885226	0.0335299	0.0618644	0.0616183	0.0934379	0.129053	0.155646	0.168298	0.161834		0.0611003	0.0565922	0.0259221	0.0194084	0.0403919		0.0404134	0.0265571
8	166																	36.5		0.183696	0.197883	0.262508	0.187976	0.219377	0.17866	0.151029	0.0755865		0.0897643	0.0358985	0.0619303	0.0648633	0.0989447	0.133208	0.160197	0.171009	0.168441		0.0625166	0.0561851	0.0267707	0.0219378	0.0410676		0.0409286	0.0268138
8.5	170																	37.5		0.178582	0.193966	0.229598	0.175454	0.208428	0.175338	0.142475	0.0713148		0.0915916	0.0379428	0.0621034	0.068649	0.103642	0.137625	0.163974	0.173601	0.175663		0.0633542	0.0556217	0.0288415	0.0247435	0.0418929		0.0417026	0.028075
9.5	171																	38.5		0.175278	0.189621	0.200641	0.165106	0.199228	0.172601	0.133012	0.0663818		0.0936158	0.0398798	0.0619492	0.0715275	0.108089	0.139819	0.167926	0.176457	0.183318		0.0643311	0.0554599	0.0308135	0.027864	0.043364		0.0428201	0.0290665
0	123																	39.5		0.171017	0.186276	0.175039	0.153341	0.190154	0.172009	0.124076	0.0607437		0.0946874	0.041945	0.0631141	0.0739673	0.113512	0.142343	0.172274	0.181312	0.190309		0.0659858	0.055422	0.0332491	0.0313729	0.0445023		0.0441324	0.0299334
0	130																	40.5		0.16816	0.182317	0.1533	0.143668	0.179669	0.170786	0.116195	0.0559148		0.0951378	0.0441957	0.0644522	0.0766612	0.118625	0.145793	0.179281	0.186055	0.196952		0.0690471	0.0554925	0.0365892	0.0340896	0.0459696		0.0461231	0.0308931
0.5	137																	41.5		0.165389	0.1773	0.134267	0.134531	0.169287	0.170024	0.108459	0.0524564		0.0949837	0.0457075	0.0657508	0.0789246	0.125643	0.14971	0.189324	0.190468	0.203244		0.071612	0.0557772	0.0402736	0.0365934	0.0479334		0.0488156	0.0318066
1	136																	42.5		0.162061	0.173479	0.117475	0.123209	0.158674	0.170405	0.101212	0.0504342		0.0951853	0.0488968	0.0674001	0.0815254	0.131668	0.153593	0.198712	0.194376	0.20913		0.0734097	0.0562004	0.0441476	0.0391795	0.0503829		0.0517133	0.0317297
2	143																	43.5		0.158877	0.169067	0.104573	0.112901	0.149318	0.170968	0.0935405	0.0485394		0.0945675	0.052992	0.068485	0.085073	0.137919	0.157769	0.208313	0.199259	0.214868		0.075466	0.0565869	0.049196	0.0420404	0.0526164		0.0552789	0.0315412
3	141																	44.5		0.157257	0.16589	0.0931021	0.104822	0.140865	0.171626	0.087298	0.0468974		0.0941815	0.0568766	0.069083	0.0889936	0.145028	0.161851	0.216845	0.203491	0.22197		0.0774475	0.0572935	0.0534537	0.0444917	0.0553647		0.0589679	0.0314714
4	147																	45.5		0.155269	0.162457	0.0817983	0.0955428	0.133174	0.172071	0.0814035	0.0458979		0.0936563	0.0610993	0.0692024	0.0924182	0.153542	0.165605	0.22368	0.2069	0.229097		0.078695	0.058358	0.0575242	0.0477379	0.0579211		0.0624245	0.0318314
5	147																	46.5		0.152493	0.158536	0.0726899	0.0871608	0.126486	0.171005	0.0755189	0.0448049		0.0933238	0.0651431	0.0708705	0.0964112	0.160767	0.168672	0.226958	0.210147	0.234481		0.0812103	0.0599299	0.0619859	0.0508026	0.0603189		0.065887	0.0327326
6	153																	47.5		0.148973	0.151755	0.0646903	0.0803331	0.120109	0.169079	0.0703847	0.042882		0.0923891	0.0685705	0.0717768	0.0998422	0.167547	0.172253	0.230154	0.213684	0.238402		0.0836566	0.0619737	0.0673247	0.053962	0.0631374		0.069126	0.0342456
7	151																	48.5		0.145778	0.143705	0.0571617	0.0732876	0.113961	0.167335	0.0664603	0.0414337		0.0925909	0.0714709	0.0737817	0.104084	0.176059	0.176966	0.234038	0.215559	0.240383		0.0859664	0.0634578	0.0721141	0.0556346	0.0664399		0.07263	0.0362982
8	151																	49.5		0.142005	0.133716	0.0516469	0.0673182	0.107631	0.16301	0.062449	0.0405657		0.093858	0.0756996	0.0735755	0.10845	0.183711	0.181767	0.235064	0.216022	0.239531		0.0883877	0.0652535	0.0776046	0.0573497	0.0702722		0.0764329	0.0389073
8.5	155																	50.5		0.138543	0.124761	0.0477468	0.0624844	0.102085	0.158429	0.0591066	0.0385688		0.0957216	0.0805052	0.0733208	0.114155	0.190641	0.185935	0.235272	0.218585	0.23894		0.0907206	0.0671184	0.0834937	0.0585484	0.0739808		0.0798651	0.0413304
9.5	157																	51.5		0.134443	0.118111	0.044215	0.0578971	0.0962161	0.154174	0.0565155	0.036727		0.0983905	0.0859367	0.0724142	0.120205	0.200927	0.18901	0.23422	0.223045	0.239418		0.0934769	0.0686991	0.0901203	0.0617015	0.0779713		0.0835794	0.0434753
0	134																	52.5		0.130764	0.114236	0.0400201	0.0541059	0.091076	0.151662	0.0549077	0.0351134		0.101184	0.0916155	0.0721493	0.126911	0.212413	0.191249	0.232499	0.22648	0.240751		0.0980182	0.0704484	0.0977002	0.065872	0.0811033		0.0880904	0.0459928
0	140																	53.5		0.126937	0.111044	0.0368349	0.0505337	0.0860886	0.148906	0.0535805	0.0342725		0.102628	0.0971117	0.0710692	0.133355	0.224552	0.192989	0.227304	0.230555	0.240852		0.10342	0.0729835	0.106734	0.0718052	0.0850632		0.0915998	0.049127
0.5	144																	54.5		0.124471	0.109713	0.0339836	0.0473257	0.0817553	0.147285	0.0520882	0.0327913		0.10429	0.101724	0.0722377	0.139913	0.239101	0.193423	0.223545	0.235422	0.241572		0.109903	0.0755942	0.117159	0.0795857	0.0890089		0.0954339	0.0522181
1	140																	55.5		0.122839	0.107502	0.0312955	0.0444097	0.077701	0.146239	0.050539	0.032278		0.105656	0.104471	0.0742219	0.145418	0.252551	0.194348	0.218867	0.238831	0.242283		0.116893	0.0780302	0.12887	0.0891694	0.0936101		0.100939	0.0556865
2	147																	56.5		0.121823	0.10422	0.028827	0.0419434	0.0742151	0.145527	0.0491921	0.0318302		0.106874	0.106904	0.0767452	0.150578	0.265836	0.196494	0.215673	0.239917	0.24261		0.12375	0.0805228	0.137883	0.09929	0.0989287		0.106259	0.0595004
3	146																	57.5		0.120678	0.101502	0.0273013	0.0389833	0.0708441	0.144395	0.0474533	0.0312946		0.109124	0.109554	0.078876	0.155906	0.279442	0.198349	0.214077	0.241288	0.244111		0.131138	0.0837414	0.146137	0.109024	0.104955		0.112358	0.0625048
4	150																	58.5		0.120311	0.0990807	0.0255404	0.0365644	0.0669506	0.142439	0.045117	0.0304859		0.112688	0.113013	0.0809219	0.161989	0.290091	0.200079	0.211999	0.240539	0.246244		0.138179	0.0872476	0.152373	0.119516	0.11063		0.120793	0.0656159
5	150																	59.5		0.118907	0.0964337	0.0236916	0.0343218	0.0634086	0.139154	0.0425218	0.0302759		0.115828	0.117945	0.083272	0.168364	0.299508	0.200882	0.210089	0.238667	0.247644		0.144235	0.0903049	0.156852	0.129314	0.118078		0.130995	0.0696596
6	155																	60.5		0.116914	0.0946835	0.022293	0.0327131	0.0601515	0.136591	0.0401387	0.0299053		0.118559	0.123917	0.085152	0.174503	0.311729	0.199869	0.210103	0.234593	0.247322		0.149528	0.093372	0.160692	0.137815	0.126432		0.140439	0.0742705
7	159																	61.5		0.114016	0.0939196	0.0207317	0.0312181	0.0571631	0.133412	0.0373761	0.0290868		0.122302	0.130241	0.0865714	0.181324	0.321121	0.196922	0.209047	0.231334	0.245177		0.153678	0.0969386	0.166686	0.145109	0.134604		0.151129	0.079333
8	159																	62.5		0.111448	0.092234	0.0191632	0.0302761	0.054513	0.128508	0.0353792	0.0289724		0.124414	0.134845	0.0888935	0.189388	0.330052	0.192749	0.205917	0.228635	0.240821		0.15737	0.100374	0.172587	0.153187	0.145493		0.163879	0.0863273
8.5	162																	63.5		0.108642	0.0899245	0.0181161	0.0295065	0.0525011	0.123962	0.0339166	0.0283227		0.126587	0.139351	0.0914412	0.197087	0.339589	0.188265	0.203552	0.2267	0.236468		0.163476	0.105211	0.182895	0.162576	0.158686		0.176643	0.0943967
9.5	162																	64.5		0.106124	0.0880221	0.0171048	0.0288595	0.050598	0.120597	0.03372	0.0271386		0.128241	0.144119	0.0936026	0.205339	0.347727	0.184082	0.203491	0.225191	0.231445		0.170059	0.112349	0.195393	0.17311	0.173251		0.19079	0.102099
-1	124.617																	65.5		0.10335	0.0873989	0.0160279	0.0283072	0.048567	0.117076	0.0338365	0.0256818		0.130137	0.148609	0.0954241	0.215472	0.35431	0.180749	0.203662	0.22495	0.226005		0.178733	0.119873	0.206248	0.183682	0.190327		0.208107	0.109385
0	127.85																	66.5		0.101677	0.0876222	0.0153877	0.0277718	0.0468089	0.113687	0.0341772	0.024615		0.130652	0.152925	0.0972043	0.224746	0.360107	0.177783	0.205277	0.224243	0.221716		0.189205	0.127639	0.217275	0.194824	0.21011		0.229447	0.11703
0	143.296																	67.5		0.099976	0.088728	0.0149865	0.0274508	0.0446361	0.112419	0.0337826	0.0230481		0.131527	0.159104	0.0986591	0.231526	0.366682	0.17616	0.208106	0.223352	0.218949		0.201273	0.13618	0.228327	0.205556	0.228854		0.251875	0.124842
1	152.447																	68.5		0.0988544	0.0895311	0.0145211	0.0272623	0.0427991	0.111588	0.033423	0.0220532		0.132263	0.16617	0.101214	0.236789	0.374612	0.174333	0.211393	0.222079	0.217153		0.211509	0.144654	0.237358	0.216695	0.247698		0.277362	0.134543
2	159.082																	69.5		0.0978841	0.0894459	0.0140241	0.0269582	0.0403774	0.111402	0.0325866	0.0215955		0.134525	0.17228	0.104593	0.242915	0.387717	0.173693	0.213013	0.220154	0.215228		0.222948	0.154454	0.246078	0.22908	0.2655		0.30404	0.145792
3	162.236																	70.5		0.097471	0.088081	0.0134969	0.0263392	0.0382999	0.111098	0.0313415	0.0209428		0.137152	0.179442	0.109791	0.24799	0.394601	0.174186	0.214505	0.219625	0.214629		0.235806	0.167654	0.256385	0.244877	0.284924		0.330655	0.156736
4	164.133																	71.5		0.097338	0.0863793	0.0129405	0.0254518	0.0363782	0.110228	0.030569	0.0202902		0.140333	0.18686	0.115199	0.254448	0.400475	0.175327	0.215686	0.217957	0.213937		0.248309	0.183523	0.267071	0.263388	0.304543		0.356323	0.168619
5	167.098																	72.5		0.0984526	0.0832336	0.0124261	0.0245048	0.0347153	0.108248	0.0302362	0.0197607		0.14216	0.195162	0.120129	0.262393	0.40312	0.177296	0.216448	0.215322	0.211376		0.258974	0.199977	0.278251	0.285514	0.325512		0.383581	0.181493
6.5	171.215																	73.5		0.0993627	0.0815048	0.0120195	0.0233105	0.0329009	0.106789	0.0297088	0.0189177		0.143302	0.204521	0.123237	0.270909	0.404156	0.178669	0.21549	0.212415	0.209452		0.269356	0.217235	0.291226	0.303133	0.347232		0.409059	0.194297
7.5	174.749																	74.5		0.100858	0.0796516	0.0119703	0.0224764	0.0318111	0.104799	0.0293203	0.0181483		0.142667	0.214557	0.125147	0.277593	0.397878	0.18048	0.214709	0.209752	0.208481		0.279935	0.233821	0.30445	0.317627	0.370394		0.432406	0.206388
-1	125.861																	75.5		0.1028	0.0774903	0.0117888	0.0220449	0.0309311	0.103077	0.0289479	0.0179373		0.141085	0.222812	0.125292	0.285044	0.394338	0.181027	0.213826	0.205517	0.206786		0.28915	0.25106	0.318016	0.330482	0.391029		0.456495	0.220135
0	127.252																	76.5		0.105073	0.0746412	0.0117723	0.0216607	0.029762	0.102523	0.02849	0.0176678		0.138312	0.231002	0.124783	0.291063	0.389476	0.181443	0.213921	0.202286	0.205266		0.300178	0.268682	0.332863	0.343774	0.412371		0.479055	0.235205
0	144.048																	77.5		0.10705	0.0725523	0.0115034	0.0212453	0.0291286	0.103554	0.0276034	0.0175588		0.137541	0.239747	0.125563	0.295918	0.3811	0.180974	0.215843	0.199385	0.203434		0.309233	0.287939	0.346806	0.356626	0.434871		0.501125	0.251414
1	160.557																	78.5		0.109213	0.0703131	0.0111464	0.0214078	0.0284708	0.103831	0.0268355	0.0177723		0.137563	0.246376	0.126565	0.30132	0.370778	0.180331	0.220492	0.197674	0.200807		0.318722	0.308707	0.357129	0.373293	0.457482		0.522391	0.268266
2	166.897																	79.5		0.111572	0.069273	0.0106979	0.0221964	0.0281659	0.103846	0.0261213	0.0182302		0.137428	0.251867	0.126633	0.306595	0.360944	0.179104	0.224907	0.196614	0.198966		0.326466	0.330263	0.369904	0.394095	0.478468		0.544567	0.287702
3	167.701																	80.5		0.112936	0.068845	0.0103157	0.0230238	0.0277489	0.103378	0.0256527	0.0184343		0.13777	0.258725	0.127131	0.312745	0.349846	0.177579	0.226768	0.197003	0.197216		0.33567	0.353256	0.38029	0.414433	0.501894		0.566238	0.307867
4	168.71																	81.5		0.114499	0.0693371	0.0100564	0.0235426	0.0276823	0.102801	0.0251805	0.0191174		0.138852	0.2679	0.129361	0.316795	0.339423	0.175835	0.226961	0.196131	0.194845		0.343087	0.375957	0.389367	0.432241	0.527109		0.588284	0.330184
5	173.858																	82.5		0.115189	0.0694489	0.0100681	0.0240728	0.0277112	0.100914	0.0250236	0.0200992		0.140674	0.276413	0.13033	0.320676	0.333689	0.174458	0.225448	0.194425	0.19383		0.350907	0.399414	0.398251	0.447968	0.552438		0.607554	0.354611
6.5	177.429																	83.5		0.115842	0.069325	0.0100919	0.0240696	0.0277159	0.0997911	0.0252683	0.0208228		0.142791	0.285792	0.132622	0.323597	0.329952	0.174468	0.221215	0.192247	0.192927		0.355191	0.421933	0.410882	0.46871	0.579657		0.628916	0.381271
7.5	174.925																	84.5		0.117151	0.0684146	0.0101298	0.0235576	0.0279649	0.0994328	0.0252615	0.0210268		0.145855	0.297041	0.136196	0.327948	0.325399	0.174709	0.216801	0.188724	0.191473		0.360708	0.441987	0.424449	0.491563	0.60824		0.648445	0.410305
-1	146.213																	85.5		0.118597	0.0675639	0.0102481	0.0229163	0.0283669	0.0996045	0.0253034	0.0214232		0.149178	0.309348	0.138871	0.329788	0.324392	0.175939	0.214678	0.18436	0.189138		0.365729	0.459605	0.440998	0.514302	0.631528		0.666513	0.440721
0	137.007																	86.5		0.118383	0.0665555	0.010437	0.0226772	0.0288778	0.100006	0.0252743	0.0216436		0.153518	0.320168	0.141087	0.335317	0.323251	0.179666	0.212646	0.180698	0.188477		0.369746	0.474932	0.456864	0.533824	0.650317		0.679837	0.46948
0	149.829																	87.5		0.118061	0.0669347	0.0107102	0.0227628	0.028659	0.101138	0.0255046	0.0216765		0.156174	0.330916	0.143871	0.339056	0.322589	0.183789	0.211375	0.17873	0.18727		0.374595	0.488674	0.47204	0.552845	0.662408		0.688023	0.495376
1	168.073																	88.5		0.116875	0.0681652	0.0109621	0.0227809	0.0288236	0.101686	0.025564	0.0219655		0.159207	0.34182	0.14534	0.34407	0.32099	0.188191	0.212197	0.175858	0.185634		0.384667	0.502375	0.485762	0.564916	0.669885		0.69428	0.519188
2	169.04																	89.5		0.112688	0.0703322	0.0117621	0.0235389	0.0272543	0.103329	0.0256406	0.0223388		0.159736	0.351731	0.149904	0.342521	0.320765	0.194193	0.212361	0.17703	0.184965		0.387356	0.5161	0.490435	0.570877	0.669723		0.687078	0.537865
3	175.578
4	174.921
5	177.012
6.5	172.615
7.5	178.848
-1	127.339
0	136.539
0	140.078
1	155.973
2	159.487
3	166.561
4	168.712
5	170.945
6.5	173.664
7.5	174.816
0	122.728
0	129.725
1.33	157.695
2	161.566
3	164.354
4	168.925
5	169.411
6	170.479
7.75	165.331
0	125.115
0	134.561
1.33	167.789
2	169.675
3	162.108
4	166.168
5	175.828
6	174.901
7.75	174.927
0	125.15
0	133.503
1.33	157.6
2	162.584
3	164.534
4	172.224
5	174.535
6	173.456
7.75	178.701
0	124.546
0	139.719
1.33	159.378
2.66	162.509
4.66	162.267
5.5	165.302
7.5	169.417
0	122.379
0	125.636
1.33	151.648
2.66	156.09
4.66	158.099
5.5	160.189
7.5	164.408
0	119.542
0	125.831
1	139.948
2.5	144.522
4.4	150.523
5.25	151.812
7.5	154.561
0	122.15
0	124
1	137.738
2.5	138.12
4.4	142.864
5.25	148.196
7.5	150.379
[truncated: 54 more columns]

## Sheet: Fig3
Panel Ei																							Panel Eii														Panel Eiii
		Probability
Angle		CTR/DMEM										CTR + EDTA						DMEM + EDTA					Angle		CTR/DMEM						CTR + EDTA						p-value	7h	C/D - D+e	0.004
-89.5		0.160318	0.355376	0.155945	0.336796	0.320847	0.194222	0.211322	0.184732	0.176989		0.231292	0.119596	0.176598	0.265431	0.205558		0.188665	0.175619	0.10067	0.165778		-89.5		0.398382	0.514008	0.522447	0.574251	0.663489		0.383426	0.15363	0.227885	0.255086	0.228353			7h	C+e - D+e	0.04
-88.5		0.162381	0.367037	0.159973	0.344229	0.316303	0.193364	0.212177	0.181161	0.172852		0.2283	0.121263	0.177833	0.265148	0.207882		0.189145	0.179276	0.103861	0.172219		-88.5		0.406675	0.510993	0.518671	0.586381	0.67029		0.38606	0.154263	0.234825	0.24806	0.229496			24h	C/D - C+e	0.006
-87.5		0.165767	0.374068	0.163294	0.342827	0.312568	0.195852	0.216371	0.180027	0.171492		0.229643	0.12319	0.182378	0.271689	0.209346		0.189065	0.177179	0.107187	0.174026		-87.5		0.420867	0.508195	0.509185	0.598175	0.660271		0.382338	0.153905	0.234336	0.247363	0.230901
-86.5		0.169879	0.381294	0.167386	0.344494	0.307795	0.198017	0.221281	0.178388	0.16925		0.230803	0.126916	0.183327	0.278089	0.209558		0.188595	0.176075	0.1095	0.175478		-86.5		0.433262	0.504264	0.500423	0.604096	0.648992		0.381819	0.154574	0.236213	0.244188	0.229055		q
-85.5		0.174331	0.388083	0.172161	0.343167	0.305494	0.201621	0.228357	0.178697	0.16816		0.23294	0.131845	0.183877	0.283174	0.20952		0.187479	0.174304	0.111893	0.17627		-85.5		0.445839	0.498727	0.49026	0.605587	0.629795		0.378879	0.154769	0.236554	0.239603	0.225747		0h	7h C/D	7h C+e	7h D+e	24h C/D	24h C+e
-84.5		0.17881	0.39675	0.176584	0.343287	0.302964	0.205697	0.234046	0.180596	0.166743		0.233591	0.136485	0.18648	0.288037	0.208307		0.185864	0.170979	0.114072	0.174461		-84.5		0.454352	0.490789	0.4837	0.602441	0.604936		0.374914	0.154904	0.238467	0.237851	0.221712		-0.305	0.24	0.1361	0.0575	0.34	0.13
-83.5		0.182162	0.405938	0.181892	0.345542	0.299669	0.209799	0.238548	0.18262	0.164944		0.235425	0.140653	0.188477	0.29247	0.206065		0.184309	0.168818	0.116333	0.17308		-83.5		0.455797	0.479434	0.481218	0.594312	0.57627		0.372167	0.155947	0.242429	0.23334	0.216735		-0.125	0.24	0.0005	0.0149	0.38	0.045
-82.5		0.18547	0.415333	0.187004	0.348613	0.294208	0.215207	0.242708	0.184854	0.164006		0.236389	0.144808	0.189103	0.294637	0.205018		0.18247	0.169306	0.118672	0.172686		-82.5		0.452683	0.466197	0.479071	0.58786	0.550386		0.368228	0.157491	0.244615	0.229469	0.213603		-0.17	0.085	0.0832	-0.0829	0.34	0.26
-81.5		0.187487	0.427213	0.19392	0.350438	0.28912	0.219782	0.244825	0.187168	0.162862		0.235634	0.147707	0.192087	0.295438	0.204445		0.182801	0.169035	0.12149	0.171948		-81.5		0.44654	0.452347	0.4786	0.579561	0.52123		0.364228	0.158453	0.246118	0.225581	0.210119		-0.27	0.285	0.166	-0.0194	0.255	0.18
-80.5		0.190396	0.438462	0.201077	0.352093	0.282515	0.224548	0.244388	0.18809	0.162014		0.232397	0.150233	0.196248	0.29825	0.203768		0.185196	0.169349	0.12448	0.17116		-80.5		0.439129	0.436428	0.47906	0.572599	0.490921		0.361216	0.159052	0.247986	0.224167	0.206486		-0.05	0.075	0.0916		0.215	-0.0006
-79.5		0.195468	0.450271	0.207346	0.35181	0.274978	0.227688	0.245202	0.187975	0.160317		0.229736	0.153946	0.19795	0.301242	0.20337		0.188504	0.171107	0.127587	0.170396		-79.5		0.431983	0.419187	0.476177	0.56912	0.458752		0.361075	0.15912	0.249224	0.221179	0.202383		-0.275	0.12				0.1428
-78.5		0.202625	0.463019	0.214012	0.350315	0.268443	0.231233	0.246165	0.18786	0.15962		0.224779	0.157846	0.1981	0.301611	0.203704		0.192365	0.173079	0.130284	0.169281		-78.5		0.423398	0.401899	0.469473	0.567197	0.426932		0.360507	0.159201	0.251186	0.218478	0.19863		-0.31	0.15
-77.5		0.210546	0.476257	0.220552	0.347729	0.263662	0.233766	0.246006	0.187244	0.159837		0.220891	0.160975	0.198452	0.30209	0.203665		0.194887	0.174302	0.132359	0.168241		-77.5		0.416821	0.386853	0.462341	0.562053	0.398303		0.358826	0.160446	0.254513	0.217046	0.194976		-0.345	0.1
-76.5		0.217865	0.484682	0.225749	0.343485	0.257985	0.235864	0.245318	0.187085	0.160186		0.218752	0.163884	0.197118	0.300857	0.204267		0.196374	0.177392	0.13403	0.165718		-76.5		0.406394	0.374177	0.452543	0.555873	0.374537		0.351916	0.16124	0.256946	0.216255	0.192453			0.09
-75.5		0.224509	0.489379	0.230902	0.336445	0.25258	0.239175	0.246984	0.186047	0.160337		0.219864	0.167018	0.195241	0.29923	0.206073		0.194752	0.179825	0.135665	0.163127		-75.5		0.393782	0.364794	0.437914	0.546351	0.353899		0.343366	0.163392	0.259217	0.213411	0.192257
-74.5		0.230463	0.486349	0.237114	0.330629	0.251986	0.242472	0.250022	0.184438	0.160115		0.220598	0.170518	0.192535	0.296049	0.20774		0.191273	0.18296	0.138459	0.160578		-74.5		0.380572	0.355654	0.425639	0.532263	0.337498		0.33198	0.166613	0.260659	0.210871	0.190963
-73.5		0.236518	0.477706	0.240869	0.324886	0.249654	0.245488	0.25085	0.182833	0.159487		0.221193	0.177403	0.190962	0.292804	0.209412		0.188214	0.185121	0.140724	0.159592		-73.5		0.368366	0.346392	0.415366	0.508717	0.317149		0.320051	0.16808	0.259353	0.207856	0.188914
-72.5		0.241353	0.46486	0.244702	0.320222	0.246515	0.247745	0.250683	0.182253	0.158001		0.219862	0.186582	0.189067	0.287356	0.211037		0.186864	0.18756	0.144766	0.159128		-72.5		0.353728	0.332411	0.40674	0.48364	0.294903		0.310124	0.167078	0.257594	0.203079	0.186558
-71.5		0.248003	0.453741	0.249533	0.31806	0.239274	0.250374	0.251739	0.181585	0.158005		0.217408	0.198169	0.189598	0.284464	0.212065		0.18493	0.189666	0.148808	0.16049		-71.5		0.341131	0.315274	0.400571	0.459604	0.271061		0.305711	0.167775	0.256395	0.197672	0.183225
-70.5		0.256416	0.443351	0.254177	0.31961	0.230126	0.252229	0.251108	0.181963	0.158784		0.215251	0.207312	0.189946	0.281719	0.21169		0.186103	0.19144	0.150687	0.162078		-70.5		0.330649	0.296703	0.40017	0.439255	0.248885		0.303989	0.168136	0.254476	0.194538	0.180132
-69.5		0.262902	0.436096	0.25826	0.319892	0.217515	0.255573	0.247595	0.184174	0.161543		0.214314	0.215073	0.191186	0.279939	0.210463		0.189597	0.192097	0.150566	0.164819		-69.5		0.321597	0.280282	0.395433	0.417043	0.229919		0.301251	0.168655	0.252491	0.191819	0.178957
-68.5		0.267965	0.430218	0.26469	0.317983	0.20674	0.258949	0.245301	0.187389	0.163348		0.213885	0.221192	0.193508	0.277236	0.207491		0.192093	0.189919	0.151244	0.168815		-68.5		0.315116	0.264303	0.388184	0.400203	0.216837		0.297015	0.170513	0.251861	0.189298	0.178378
-67.5		0.272948	0.426659	0.270068	0.316104	0.196708	0.264251	0.242627	0.191629	0.165737		0.215255	0.225951	0.196848	0.275777	0.204856		0.194828	0.186431	0.150894	0.170275		-67.5		0.309762	0.249208	0.380565	0.383894	0.204675		0.291312	0.172099	0.250689	0.187476	0.177104
-66.5		0.277278	0.422366	0.273964	0.31381	0.189761	0.26872	0.239485	0.194829	0.167274		0.21727	0.228234	0.200685	0.272503	0.201397		0.198183	0.181297	0.150525	0.169655		-66.5		0.301681	0.235143	0.370961	0.367811	0.19372		0.282544	0.172653	0.249453	0.185453	0.176656
-65.5		0.280673	0.419484	0.278876	0.309134	0.182122	0.272616	0.23531	0.196786	0.168829		0.217675	0.234322	0.205207	0.268332	0.198322		0.200037	0.177245	0.151707	0.168206		-65.5		0.290067	0.221663	0.356761	0.346325	0.183208		0.269842	0.173531	0.246782	0.182202	0.175171
-64.5		0.287223	0.415249	0.286388	0.30546	0.173312	0.273872	0.231087	0.198338	0.170652		0.216387	0.241926	0.210873	0.262777	0.195998		0.198493	0.173408	0.15367	0.165399		-64.5		0.275777	0.208456	0.344922	0.322759	0.171273		0.255795	0.174227	0.245202	0.178751	0.173464
-63.5		0.295289	0.411659	0.294942	0.302163	0.163332	0.27604	0.228498	0.200215	0.173436		0.214091	0.247451	0.215876	0.259622	0.196986		0.195516	0.172975	0.154239	0.159361		-63.5		0.260735	0.197049	0.332986	0.296792	0.159512		0.243058	0.17646	0.244015	0.175483	0.170416
-62.5		0.305149	0.407289	0.304896	0.296242	0.154479	0.275683	0.225209	0.200754	0.176873		0.208729	0.253385	0.218728	0.257761	0.197306		0.18986	0.174477	0.154008	0.155649		-62.5		0.244223	0.186463	0.321311	0.27345	0.148122		0.230249	0.181127	0.246125	0.171994	0.167385
-61.5		0.315691	0.402472	0.315257	0.287719	0.147829	0.27532	0.222074	0.203267	0.180583		0.202273	0.261891	0.220814	0.255827	0.19846		0.184415	0.177603	0.153561	0.15464		-61.5		0.232544	0.175818	0.307211	0.248208	0.136941		0.218738	0.187282	0.248385	0.169035	0.165569
-60.5		0.323259	0.393303	0.324541	0.279082	0.143005	0.27398	0.220619	0.207098	0.185348		0.196597	0.270157	0.220968	0.253047	0.200204		0.179513	0.180839	0.154087	0.153959		-60.5		0.223336	0.165086	0.294787	0.225829	0.126015		0.208283	0.194522	0.252361	0.166659	0.16308
-59.5		0.328804	0.383561	0.331742	0.269748	0.138164	0.2727	0.219627	0.208273	0.18792		0.191847	0.277073	0.219906	0.24815	0.199815		0.175525	0.183021	0.154186	0.154333		-59.5		0.215402	0.154911	0.283632	0.207308	0.116689		0.201708	0.201166	0.255583	0.165912	0.160752
-58.5		0.333266	0.373539	0.338181	0.259092	0.134648	0.268386	0.216521	0.206914	0.190086		0.186405	0.285961	0.217858	0.240949	0.196762		0.173296	0.185114	0.156333	0.15529		-58.5		0.208308	0.145182	0.270916	0.189653	0.108781		0.19525	0.207926	0.257002	0.163825	0.158238
-57.5		0.336065	0.360958	0.345979	0.247608	0.132407	0.264677	0.216081	0.204651	0.191313		0.182522	0.291638	0.217637	0.232895	0.194051		0.172884	0.186268	0.15767	0.155662		-57.5		0.200892	0.137599	0.258322	0.172338	0.102444		0.189433	0.213359	0.254955	0.161798	0.155683
-56.5		0.336414	0.34377	0.355152	0.238032	0.132038	0.260373	0.21602	0.200714	0.193989		0.177877	0.293914	0.217493	0.224672	0.192067		0.172317	0.186833	0.159698	0.155425		-56.5		0.193996	0.131111	0.246576	0.157386	0.0986114		0.182146	0.218718	0.251057	0.159752	0.152899
-55.5		0.338424	0.328018	0.363419	0.228908	0.131045	0.255802	0.213729	0.197411	0.193388		0.173402	0.295135	0.217635	0.217314	0.189809		0.170987	0.186704	0.159477	0.15532		-55.5		0.184127	0.125657	0.232358	0.142871	0.0946115		0.174322	0.223549	0.246579	0.157636	0.150651
-54.5		0.336862	0.310649	0.371038	0.219934	0.129789	0.251842	0.211081	0.196342	0.193277		0.169443	0.298186	0.217101	0.21321	0.189054		0.17036	0.184936	0.160207	0.156245		-54.5		0.174443	0.12076	0.217504	0.129546	0.0907042		0.164531	0.229891	0.239679	0.153142	0.14823
-53.5		0.332944	0.293063	0.378184	0.211512	0.126016	0.247894	0.207694	0.195503	0.194354		0.167114	0.301401	0.21683	0.211516	0.190306		0.16847	0.183539	0.159807	0.156668		-53.5		0.164102	0.116232	0.203255	0.118082	0.0858116		0.155454	0.236464	0.233143	0.149605	0.148324
-52.5		0.329598	0.277508	0.381203	0.206564	0.119773	0.245982	0.203145	0.195809	0.19616		0.164734	0.307324	0.217416	0.208135	0.194457		0.166915	0.182146	0.160921	0.158892		-52.5		0.15515	0.111924	0.186317	0.106774	0.0813945		0.146609	0.24398	0.226208	0.146781	0.151311
-51.5		0.327268	0.262544	0.384879	0.199028	0.11194	0.246154	0.197207	0.196324	0.195367		0.162779	0.314587	0.21798	0.203057	0.19587		0.163871	0.180754	0.164343	0.160538		-51.5		0.143879	0.107842	0.170458	0.096247	0.0756885		0.13841	0.247394	0.218817	0.145996	0.151928
-50.5		0.325853	0.24806	0.391185	0.190687	0.105143	0.246321	0.192057	0.195604	0.195875		0.159639	0.32048	0.218882	0.197514	0.196538		0.160032	0.179184	0.168822	0.163311		-50.5		0.135573	0.103483	0.155017	0.0871233	0.0700986		0.131949	0.249584	0.209717	0.146999	0.151904
-49.5		0.326052	0.234482	0.39753	0.181369	0.0990665	0.246175	0.188336	0.195625	0.195539		0.156204	0.324646	0.220256	0.192315	0.197231		0.156374	0.179533	0.17542	0.165155		-49.5		0.127	0.0992609	0.13919	0.0791428	0.0651288		0.126258	0.251684	0.201357	0.146453	0.150844
-48.5		0.328674	0.219579	0.400315	0.173786	0.0958747	0.245052	0.186836	0.196632	0.19478		0.153411	0.328779	0.221737	0.187459	0.19536		0.15439	0.179683	0.183288	0.167569		-48.5		0.120022	0.0948858	0.12387	0.0726114	0.0618397		0.119143	0.253152	0.192503	0.143041	0.148723
-47.5		0.32728	0.203279	0.402748	0.166703	0.0941712	0.240766	0.182581	0.19546	0.193965		0.149469	0.334198	0.221541	0.182812	0.188939		0.153056	0.178791	0.188302	0.167487		-47.5		0.114158	0.0903722	0.108398	0.0676769	0.058735		0.113436	0.253877	0.185286	0.13795	0.145651
-46.5		0.322893	0.187899	0.400845	0.16236	0.0926528	0.234667	0.177542	0.193887	0.193304		0.145419	0.340103	0.220321	0.178478	0.183616		0.150884	0.176465	0.189255	0.16907		-46.5		0.109608	0.0863374	0.0955696	0.06326	0.0565611		0.108575	0.258667	0.181562	0.131328	0.145983
-45.5		0.315635	0.172219	0.392584	0.156943	0.0907968	0.225541	0.172798	0.191531	0.191676		0.141072	0.343946	0.218018	0.17286	0.177932		0.149039	0.174716	0.190629	0.169065		-45.5		0.105167	0.083032	0.0851707	0.0588573	0.0548263		0.104666	0.263655	0.178136	0.122862	0.145735
-44.5		0.307432	0.156935	0.383001	0.152722	0.0894443	0.214998	0.165847	0.18696	0.191776		0.136146	0.345997	0.21473	0.166129	0.171469		0.146177	0.174	0.189286	0.168922		-44.5		0.102528	0.0801533	0.0760302	0.0540513	0.0528054		0.101079	0.267696	0.175724	0.116067	0.145199
-43.5		0.298237	0.143231	0.375353	0.146936	0.0875061	0.20417	0.157188	0.183437	0.190938		0.129777	0.347123	0.209295	0.159296	0.165945		0.142927	0.173994	0.186532	0.167826		-43.5		0.0994888	0.0772794	0.0677209	0.0496491	0.0503915		0.098579	0.270608	0.17303	0.113499	0.143388
-42.5		0.292203	0.130575	0.366586	0.139351	0.0864072	0.194146	0.152337	0.180173	0.188979		0.124755	0.343463	0.203109	0.15327	0.161989		0.139489	0.175386	0.186637	0.167539		-42.5		0.0972313	0.0753007	0.0614044	0.0456176	0.0491728		0.0948814	0.270383	0.168517	0.111204	0.138816
-41.5		0.2878	0.119576	0.35659	0.130211	0.0856026	0.183875	0.148562	0.178083	0.187516		0.120038	0.33764	0.196199	0.149462	0.158025		0.13709	0.174463	0.187963	0.166667		-41.5		0.095105	0.0735847	0.0552754	0.0426343	0.0487346		0.0910213	0.267296	0.162381	0.107576	0.133075
-40.5		0.284259	0.109954	0.34849	0.122553	0.08531	0.176208	0.142713	0.175867	0.185591		0.116725	0.332471	0.188939	0.14767	0.155347		0.135823	0.172823	0.190595	0.166519		-40.5		0.0937492	0.0719708	0.0494881	0.0399421	0.0477865		0.0872199	0.264537	0.157153	0.103681	0.128838
-39.5		0.282607	0.101803	0.337842	0.115493	0.0849402	0.170878	0.136672	0.173312	0.182562		0.11394	0.328046	0.181975	0.146435	0.152745		0.136409	0.170824	0.193983	0.166958		-39.5		0.0912995	0.0708597	0.0450469	0.03751	0.0464405		0.0839374	0.262669	0.150827	0.100847	0.125939
-38.5		0.280835	0.0938302	0.324224	0.109968	0.0834489	0.167577	0.132236	0.169149	0.17977		0.112625	0.321034	0.176485	0.144331	0.148559		0.137898	0.167225	0.198953	0.167828		-38.5		0.0892902	0.0706709	0.0420791	0.0349352	0.0457257		0.0809812	0.26139	0.144393	0.0980359	0.123901
-37.5		0.278431	0.0874794	0.309559	0.103335	0.0807468	0.163677	0.126754	0.164889	0.175179		0.111112	0.315541	0.170004	0.14241	0.143899		0.139147	0.163769	0.202887	0.169281		-37.5		0.0860023	0.0707255	0.0389814	0.0317678	0.0440238		0.0783912	0.261795	0.13909	0.0964227	0.124814
-36.5		0.275907	0.081651	0.293923	0.0974973	0.0780834	0.158942	0.122385	0.159435	0.169745		0.110476	0.31065	0.163418	0.139357	0.142082		0.140518	0.16475	0.208177	0.17155		-36.5		0.0829506	0.0707391	0.0357397	0.0279017	0.0411705		0.075508	0.26462	0.133068	0.0945261	0.126372
-35.5		0.269461	0.0761657	0.279407	0.0918002	0.0763819	0.154372	0.119935	0.15507	0.165295		0.108854	0.302529	0.157809	0.135424	0.141043		0.141834	0.165344	0.211789	0.172722		-35.5		0.0792709	0.0707522	0.0332817	0.0248073	0.0391112		0.07195	0.268173	0.126925	0.0932954	0.127085
-34.5		0.259191	0.0705006	0.265789	0.0857723	0.0757242	0.14695	0.11949	0.150661	0.160118		0.107719	0.292884	0.153529	0.13027	0.140793		0.142263	0.164314	0.212915	0.173605		-34.5		0.0755341	0.0702638	0.0310557	0.0219132	0.03806		0.068478	0.268987	0.121855	0.0912176	0.127121
-33.5		0.246978	0.064818	0.256074	0.0795045	0.0753272	0.139785	0.118229	0.14603	0.155683		0.106114	0.285896	0.1502	0.125265	0.141161		0.143737	0.1644	0.21304	0.174113		-33.5		0.0721252	0.0701434	0.0286119	0.0197019	0.0368117		0.065536	0.267851	0.117855	0.0889479	0.12708
-32.5		0.233049	0.0590157	0.247217	0.075154	0.0742156	0.133119	0.115896	0.141526	0.154623		0.104588	0.279282	0.148357	0.120048	0.142821		0.144829	0.164463	0.213463	0.174038		-32.5		0.0691254	0.0699397	0.0270675	0.017476	0.0354345		0.0629005	0.266277	0.113412	0.0862594	0.12508
-31.5		0.218727	0.0542128	0.238873	0.071203	0.072593	0.128299	0.113091	0.137302	0.151511		0.102739	0.27259	0.144945	0.115552	0.141656		0.145402	0.164604	0.209937	0.173292		-31.5		0.066591	0.0699924	0.0259702	0.015608	0.0344547		0.061015	0.263024	0.109441	0.0853625	0.121403
-30.5		0.207248	0.0499005	0.229573	0.0686223	0.0694837	0.122873	0.110063	0.133071	0.147678		0.101412	0.270545	0.141342	0.112703	0.138006		0.145561	0.165352	0.207033	0.173123		-30.5		0.0649789	0.0701261	0.0252114	0.0138495	0.033569		0.0589505	0.257664	0.106562	0.0851497	0.117903
-29.5		0.19832	0.0470052	0.220576	0.0663342	0.0655612	0.118787	0.10647	0.128881	0.144204		0.100399	0.267735	0.137264	0.111462	0.132636		0.145373	0.166646	0.20694	0.173008		-29.5		0.0637689	0.0708927	0.0239876	0.0123688	0.0327422		0.0566377	0.250691	0.103927	0.0845742	0.11522
-28.5		0.18965	0.0447466	0.208967	0.0641283	0.0622773	0.113643	0.103085	0.124223	0.139299		0.0986571	0.263854	0.131779	0.109762	0.12918		0.144333	0.16882	0.204808	0.173828		-28.5		0.0623814	0.071315	0.0225535	0.0111071	0.032385		0.0542626	0.243697	0.10181	0.0824989	0.111937
-27.5		0.180695	0.0423434	0.199425	0.0620672	0.0598794	0.108485	0.100879	0.120264	0.131928		0.096778	0.258892	0.126387	0.108032	0.125386		0.142883	0.168077	0.202695	0.174315		-27.5		0.0613109	0.0720467	0.0214932	0.0107041	0.032187		0.0522816	0.23849	0.100109	0.080426	0.109594
-26.5		0.172428	0.0406021	0.190158	0.0613096	0.058017	0.102632	0.0976912	0.116721	0.126568		0.0949037	0.251322	0.12296	0.105492	0.121747		0.143502	0.166615	0.20215	0.172971		-26.5		0.0609079	0.0732729	0.0203662	0.0105184	0.0319179		0.0498254	0.233842	0.0984346	0.0777779	0.107723
-25.5		0.164257	0.0391435	0.179965	0.0605055	0.0570597	0.0977958	0.0946213	0.111892	0.122485		0.0917816	0.2435	0.121576	0.102544	0.118822		0.143302	0.165531	0.20128	0.171649		-25.5		0.060513	0.0745274	0.0188028	0.0101844	0.0317232		0.0476734	0.228957	0.0970785	0.0744437	0.105462
-24.5		0.156754	0.0372949	0.171828	0.0595292	0.0559088	0.0936862	0.0924685	0.107394	0.118745		0.0881186	0.235988	0.118764	0.099125	0.117785		0.143151	0.163956	0.199034	0.170496		-24.5		0.0602633	0.0757667	0.017807	0.00989406	0.031789		0.0458108	0.225352	0.0961058	0.071973	0.102167
-23.5		0.149315	0.0357749	0.164017	0.0586594	0.0542037	0.0905422	0.0913186	0.104605	0.115738		0.0855667	0.227159	0.115541	0.096315	0.116282		0.141613	0.161112	0.19901	0.169142		-23.5		0.0595635	0.0768252	0.0171239	0.00970389	0.0315136		0.0436593	0.222023	0.0936287	0.0705426	0.0984678
-22.5		0.1437	0.0348078	0.157632	0.0576851	0.0533403	0.0883432	0.0884137	0.102174	0.113046		0.084412	0.217404	0.111223	0.0941197	0.113489		0.140212	0.15935	0.199199	0.169994		-22.5		0.0593541	0.0781129	0.0165352	0.00933709	0.0318918		0.0420501	0.216568	0.0914515	0.0687983	0.0944165
-21.5		0.13848	0.0343822	0.152473	0.0559265	0.0517312	0.0867485	0.0840976	0.0996514	0.11018		0.084094	0.209212	0.106831	0.0932139	0.110527		0.137572	0.156678	0.201958	0.173182		-21.5		0.0580446	0.0784253	0.0162126	0.00883309	0.0326653		0.0405851	0.208895	0.0901068	0.0674746	0.0910071
-20.5		0.133662	0.0337589	0.148493	0.0542783	0.0491311	0.0854027	0.0794626	0.0985018	0.107196		0.0848521	0.200304	0.101788	0.0916272	0.108181		0.135408	0.153421	0.204486	0.177032		-20.5		0.0569631	0.0789238	0.0161458	0.00864755	0.0334998		0.0396088	0.201743	0.0877003	0.0658693	0.088363
-19.5		0.128319	0.0331555	0.143548	0.0533459	0.0472396	0.0838	0.0738475	0.0974388	0.104275		0.085956	0.191979	0.0981959	0.0900208	0.104672		0.133167	0.151611	0.20681	0.181449		-19.5		0.0567583	0.0793404	0.0159378	0.00866393	0.0343687		0.0391226	0.195585	0.08575	0.0640443	0.0863397
-18.5		0.123863	0.0327711	0.1406	0.0533888	0.0467139	0.0815985	0.0677953	0.0960391	0.100968		0.0873562	0.185052	0.0962559	0.0880652	0.100823		0.131123	0.149505	0.207942	0.18555		-18.5		0.0568503	0.0802206	0.0153779	0.00862718	0.0355554		0.0386879	0.189716	0.0846835	0.0622115	0.0843651
-17.5		0.12044	0.031977	0.135868	0.0533106	0.0452185	0.0788599	0.0631246	0.0936729	0.0981914		0.0879491	0.180505	0.0953635	0.0864949	0.0983932		0.129574	0.148624	0.208291	0.189092		-17.5		0.0563431	0.0811265	0.0148882	0.00861976	0.0364548		0.037678	0.183975	0.0839487	0.0610776	0.08235
-16.5		0.11682	0.0306407	0.130483	0.052998	0.0436932	0.076408	0.0600848	0.0915317	0.0954908		0.0881173	0.17685	0.0951223	0.0850486	0.0973744		0.128026	0.148286	0.206794	0.19117		-16.5		0.0561825	0.0828236	0.0142925	0.00867194	0.0367511		0.0369552	0.181389	0.0835623	0.0594168	0.0813465
-15.5		0.113518	0.0298387	0.125169	0.0528614	0.0430955	0.0739647	0.0570016	0.0895984	0.0919483		0.0875234	0.174467	0.0954356	0.0847962	0.096261		0.126789	0.148414	0.205237	0.194098		-15.5		0.055959	0.0848489	0.0138365	0.00850759	0.0366709		0.0360594	0.179214	0.0828318	0.0579349	0.0811017
-14.5		0.109211	0.0293162	0.119778	0.053026	0.0432101	0.0724622	0.0541201	0.0885769	0.0885101		0.0852162	0.172728	0.0961172	0.0842316	0.0968463		0.125486	0.150243	0.205921	0.195222		-14.5		0.055951	0.0861512	0.0135334	0.00811741	0.0360863		0.0349206	0.176349	0.0806018	0.0572487	0.0820646
-13.5		0.104668	0.0286181	0.114293	0.0523575	0.043981	0.072274	0.0515038	0.0875041	0.0855835		0.0822402	0.171173	0.0963711	0.0833165	0.0987165		0.124462	0.150698	0.207	0.19686		-13.5		0.055862	0.0869184	0.0137954	0.00759675	0.0352446		0.0343038	0.173113	0.0788023	0.0563845	0.0827845
-12.5		0.0991079	0.0284522	0.109552	0.0520159	0.044449	0.0728601	0.0499092	0.0865896	0.0824506		0.0797619	0.169108	0.0978518	0.0819023	0.100401		0.12289	0.150214	0.20826	0.195304		-12.5		0.0566673	0.088619	0.0139611	0.00703122	0.0341618		0.034115	0.169944	0.0771974	0.0555767	0.0831995
-11.5		0.0937849	0.0282065	0.106718	0.0517161	0.0448079	0.0729539	0.04897	0.084969	0.0801738		0.0772566	0.167575	0.0980851	0.0789924	0.102079		0.12197	0.150151	0.208436	0.193319		-11.5		0.0578294	0.0893199	0.0143199	0.00649667	0.0329594		0.0340839	0.165481	0.0751785	0.0554059	0.0824197
-10.5		0.0883624	0.0276241	0.104068	0.0514463	0.0450406	0.0738115	0.0490666	0.0833608	0.0790171		0.0767868	0.164222	0.0963286	0.0752879	0.103511		0.121623	0.14971	0.209141	0.189381		-10.5		0.0580507	0.0895701	0.0145494	0.00615977	0.0321245		0.0345011	0.161502	0.0740809	0.0553822	0.0811081
-9.5		0.0849749	0.026951	0.101509	0.0504618	0.0442639	0.0744179	0.0500135	0.0817249	0.0786215		0.0781669	0.160225	0.0934507	0.0714725	0.104042		0.122206	0.146791	0.210049	0.18551		-9.5		0.0576922	0.0905715	0.0148792	0.00604944	0.0316842		0.0348912	0.158554	0.0741015	0.0550106	0.0791368
-8.5		0.0822839	0.0260116	0.0989723	0.0492821	0.0423365	0.0741764	0.0507196	0.0802667	0.0786858		0.079365	0.155914	0.0909578	0.0691606	0.103679		0.122101	0.145302	0.209582	0.181691		-8.5		0.0570689	0.0929916	0.0150002	0.00607858	0.0315898		0.0351428	0.15624	0.0744184	0.0549729	0.0786585
-7.5		0.0802381	0.024997	0.0960123	0.048103	0.0416718	0.0741326	0.0517912	0.0799078	0.0797248		0.0803508	0.152329	0.087773	0.0674282	0.102291		0.122137	0.145631	0.210175	0.179448		-7.5		0.0556976	0.0951441	0.0152568	0.00617611	0.0309842		0.0352041	0.15449	0.0737644	0.0558849	0.0783489
-6.5		0.0784954	0.0240034	0.0925432	0.0473337	0.0415529	0.0748496	0.0523164	0.0807897	0.080719		0.0816366	0.147022	0.0861781	0.0671914	0.100304		0.122734	0.146739	0.212486	0.180097		-6.5		0.0541477	0.0986206	0.0154995	0.00634334	0.0305425		0.0351783	0.152425	0.0741425	0.0557991	0.0782889
-5.5		0.0772466	0.0235833	0.0890126	0.0456891	0.041165	0.0752181	0.0524963	0.0812307	0.0823438		0.0816442	0.142254	0.0860881	0.0678811	0.0981361		0.122805	0.147299	0.214056	0.183789		-5.5		0.0540637	0.10275	0.0155074	0.00628167	0.0298516		0.0349557	0.150096	0.0744264	0.0557121	0.0778577
-4.5		0.0767425	0.0230994	0.0866721	0.0440631	0.0408553	0.0750545	0.0527852	0.0811705	0.0832915		0.081823	0.137919	0.0869692	0.0691484	0.096263		0.122616	0.148738	0.212571	0.186208		-4.5		0.0539348	0.107293	0.0153715	0.00606719	0.0290143		0.0347953	0.147503	0.0743092	0.0557217	0.0778479
-3.5		0.0750186	0.0228318	0.0836969	0.0428442	0.0408323	0.0758274	0.0534818	0.0800428	0.08357		0.0821423	0.132875	0.089433	0.070876	0.0939413		0.123911	0.152443	0.21118	0.18625		-3.5		0.054844	0.111306	0.0150713	0.00594706	0.028322		0.0345109	0.145442	0.0741615	0.0556053	0.078263
-2.5		0.0734165	0.0224742	0.0811257	0.0421167	0.0405169	0.0769364	0.0533069	0.0780784	0.0834495		0.081704	0.127124	0.0916155	0.0717957	0.0934378		0.125127	0.15414	0.209418	0.186142		-2.5		0.0558944	0.11374	0.014482	0.00575095	0.0282901		0.034326	0.142945	0.0745535	0.0549098	0.080043
-1.5		0.0721763	0.0218463	0.0792703	0.0411764	0.0403161	0.0772073	0.0531472	0.0757415	0.0826269		0.0810585	0.122452	0.0926635	0.0715638	0.0936453		0.125264	0.15361	0.208221	0.184884		-1.5		0.0558723	0.115083	0.0137359	0.00566782	0.0285369		0.0341289	0.140081	0.0740607	0.0547268	0.0813448
-0.5		0.0711556	0.0209111	0.0776985	0.041145	0.0401193	0.0766726	0.0530212	0.0743823	0.0806545		0.0809973	0.119026	0.0929942	0.0717741	0.0951685		0.125341	0.153209	0.207567	0.1829		-0.5		0.054569	0.115556	0.0132034	0.00573876	0.0296179		0.0340804	0.13686	0.0741706	0.0546938	0.0823986
0.5		0.0696373	0.0203062	0.0753962	0.0413955	0.0400347	0.0768312	0.0517803	0.073105	0.0791901		0.0796424	0.117033	0.0932192	0.0721473	0.0971238		0.1253	0.151097	0.209709	0.180977		0.5		0.0537776	0.115038	0.0126476	0.00581443	0.0311611		0.0340375	0.134342	0.0744049	0.0546562	0.0819739
1.5		0.0693964	0.0197231	0.0740403	0.0410547	0.0398395	0.0761606	0.0502855	0.0722228	0.0781222		0.0778985	0.115783	0.091408	0.0722837	0.0993052		0.123875	0.147212	0.211762	0.178665		1.5		0.0522392	0.113251	0.012381	0.0057105	0.0325649		0.0341563	0.131214	0.0745386	0.0542842	0.0811876
2.5		0.068752	0.0196287	0.0729121	0.040912	0.0398338	0.0743598	0.0493953	0.0720166	0.0763036		0.0769455	0.113427	0.0907153	0.0733092	0.100398		0.122335	0.144701	0.212744	0.175584		2.5		0.0507971	0.112088	0.0123802	0.00589334	0.0332923		0.0340288	0.127639	0.0747494	0.0535207	0.0786926
3.5		0.0680779	0.0200114	0.0720786	0.0404943	0.0403489	0.0728327	0.0489037	0.0723056	0.0756392		0.075973	0.111247	0.0922774	0.0746445	0.102041		0.122462	0.14301	0.211055	0.171834		3.5		0.0503643	0.110361	0.0123784	0.00603215	0.03394		0.0342687	0.124388	0.0752051	0.0531423	0.0767569
4.5		0.0670458	0.02046	0.0718306	0.0401003	0.0401284	0.072393	0.0484183	0.0725469	0.0749561		0.0751935	0.109115	0.0941054	0.0751447	0.102387		0.123033	0.142126	0.208821	0.16761		4.5		0.0506133	0.110269	0.0124105	0.00640308	0.0338386		0.0343895	0.121373	0.075418	0.0526283	0.0767034
5.5		0.065839	0.0208498	0.0727096	0.0403365	0.0406382	0.0721871	0.0488045	0.073065	0.0742599		0.0751622	0.105701	0.0952861	0.0750916	0.102453		0.12362	0.141834	0.205616	0.166574		5.5		0.0503746	0.109446	0.0126982	0.00674334	0.0329608		0.0345044	0.118725	0.0760139	0.0525234	0.0777426
6.5		0.0656859	0.0210303	0.0726448	0.0408935	0.0416724	0.072712	0.0504101	0.0741439	0.0736952		0.0756844	0.101647	0.0969382	0.0739178	0.102622		0.125141	0.14118	0.205934	0.168191		6.5		0.0507732	0.107773	0.012783	0.00718698	0.0315137		0.0349932	0.117016	0.0771019	0.052996	0.0785369
7.5		0.0662976	0.0214331	0.0725401	0.0409321	0.0421672	0.0741055	0.0524158	0.0752853	0.0739972		0.0763003	0.0985139	0.0984822	0.0721099	0.104146		0.12684	0.139712	0.20666	0.171022		7.5		0.0516223	0.105147	0.0127706	0.00731683	0.0312091		0.0361627	0.116447	0.0780037	0.0540036	0.0805261
8.5		0.0669615	0.0216493	0.0715034	0.0414821	0.0420285	0.0750205	0.0549501	0.0762271	0.0741189		0.0771018	0.095001	0.097581	0.0702083	0.104849		0.126528	0.137802	0.20771	0.173104		8.5		0.051911	0.103258	0.012664	0.00725036	0.0306294		0.0372008	0.116296	0.0783663	0.0550368	0.0821846
9.5		0.068944	0.0218141	0.0693099	0.0421603	0.0428444	0.0759127	0.0577357	0.0770519	0.0750829		0.0780401	0.0905144	0.0970612	0.0682791	0.106696		0.126232	0.136018	0.208239	0.173635		9.5		0.0519394	0.0996162	0.0124983	0.00691611	0.0300277		0.0382592	0.115345	0.0787332	0.0560358	0.0820533
10.5		0.0717208	0.0218181	0.0662877	0.0422413	0.0426934	0.0762546	0.061422	0.0780954	0.0763029		0.0801533	0.0868629	0.0977149	0.0671472	0.108327		0.125542	0.136687	0.208906	0.170871		10.5		0.0517804	0.0963792	0.0119751	0.0066275	0.0296188		0.0398303	0.113682	0.0790711	0.0570586	0.0812962
11.5		0.0742243	0.0218534	0.0642188	0.0425474	0.0420934	0.0761253	0.064119	0.0794596	0.0776824		0.0819641	0.0839402	0.0984541	0.0660646	0.110208		0.124294	0.138628	0.203547	0.166657		11.5		0.0509834	0.0942767	0.0117748	0.00628214	0.029632		0.0408897	0.111068	0.0786476	0.0579821	0.0812557
12.5		0.0761751	0.0215562	0.0624083	0.042986	0.0428425	0.0756452	0.0662885	0.0811685	0.079583		0.0837449	0.0817957	0.0992295	0.0653586	0.109597		0.123526	0.141381	0.198788	0.163323		12.5		0.0496178	0.0921122	0.0113024	0.00608911	0.0289197		0.0414344	0.110035	0.0787326	0.0588886	0.081768
13.5		0.0779057	0.0213159	0.0607235	0.0429074	0.043624	0.0759415	0.0676212	0.082707	0.0812547		0.0855135	0.0811075	0.101751	0.0655393	0.108899		0.124961	0.144528	0.195023	0.162461		13.5		0.0487343	0.0896495	0.010922	0.00589276	0.0287767		0.0414367	0.110553	0.0797354	0.0605649	0.0828136
14.5		0.0792823	0.0210999	0.0600679	0.0428926	0.0443318	0.0755494	0.0689887	0.0843951	0.0831199		0.0875486	0.0806858	0.104308	0.0658694	0.108687		0.12752	0.148027	0.192357	0.163063		14.5		0.0482426	0.0869899	0.0107562	0.00586632	0.0288294		0.0416644	0.111911	0.0803381	0.0631249	0.0848628
15.5		0.0794594	0.0209909	0.0599555	0.043398	0.045801	0.0764573	0.0698512	0.0857173	0.0845053		0.0895044	0.0800815	0.106264	0.0657383	0.108936		0.13064	0.14819	0.187499	0.166179		15.5		0.047647	0.0841666	0.0106608	0.00575586	0.0285633		0.0419989	0.112904	0.0807907	0.0651741	0.0877015
16.5		0.078784	0.0212745	0.0596425	0.0442889	0.0481324	0.0775254	0.0708655	0.0868946	0.0862064		0.090882	0.0804915	0.10763	0.0662966	0.109334		0.133159	0.14783	0.185167	0.170967		16.5		0.0472229	0.0814013	0.010787	0.00580814	0.0281133		0.0424345	0.114713	0.0815731	0.0663426	0.0896113
17.5		0.0774569	0.0217904	0.0595455	0.0449885	0.0493848	0.0786301	0.0723986	0.0879998	0.0876387		0.0917369	0.0805285	0.107725	0.066775	0.110912		0.134461	0.147085	0.183858	0.174103		17.5		0.047277	0.0785495	0.0113631	0.00589944	0.0278951		0.0432675	0.115023	0.0825568	0.0662424	0.0915616
18.5		0.0764873	0.0222481	0.0593573	0.0463278	0.0503392	0.0803271	0.0755465	0.0892548	0.0903041		0.0923462	0.0796608	0.107546	0.0666889	0.112275		0.13411	0.146902	0.184459	0.17406		18.5		0.0484146	0.0760416	0.0124487	0.006044	0.0273709		0.0443634	0.11326	0.0829705	0.0655975	0.0934778
19.5		0.0748141	0.0225056	0.0593626	0.0476259	0.0510944	0.0830187	0.0796977	0.0897138	0.0935368		0.0930063	0.07945	0.108852	0.0667549	0.11277		0.132084	0.146201	0.186106	0.171302		19.5		0.0492886	0.073337	0.0135994	0.00611694	0.0269209		0.0450446	0.111583	0.0829769	0.0645988	0.0965289
20.5		0.0742743	0.0231575	0.0594426	0.0484717	0.0514543	0.0857062	0.0845224	0.0898919	0.0977072		0.0926297	0.0798275	0.110109	0.067136	0.11244		0.130162	0.146929	0.187505	0.167657		20.5		0.050777	0.0710706	0.0149648	0.00645709	0.0268145		0.0458971	0.110326	0.083522	0.0645576	0.0992687
21.5		0.0739514	0.0237363	0.0593163	0.0495435	0.0510654	0.0886451	0.0890252	0.0905855	0.101424		0.0941086	0.0793339	0.112059	0.0677257	0.112963		0.129234	0.147243	0.18821	0.164927		21.5		0.0526179	0.0689437	0.0161034	0.0068941	0.0271701		0.0468972	0.108636	0.0840052	0.0660509	0.101295
22.5		0.074458	0.0240887	0.0586488	0.0512434	0.0508415	0.0913814	0.0936631	0.0923204	0.104169		0.0956037	0.0789864	0.116011	0.0688353	0.114979		0.129403	0.148817	0.18753	0.163891		22.5		0.0533918	0.0671694	0.0176168	0.00731975	0.0274531		0.0474548	0.107147	0.0843811	0.0684797	0.1031
23.5		0.0753084	0.0248227	0.0588496	0.0523526	0.0511577	0.0936617	0.0970433	0.0943516	0.105926		0.0977915	0.078999	0.119087	0.0707187	0.118021		0.129009	0.150301	0.185368	0.164321		23.5		0.0533672	0.0651652	0.01904	0.00794477	0.0278906		0.0480726	0.105666	0.0851955	0.0716671	0.105325
24.5		0.077344	0.0260935	0.0591533	0.0533023	0.0521585	0.0959539	0.0996586	0.0977822	0.108192		0.0995224	0.0795709	0.120361	0.0737395	0.121755		0.12822	0.150996	0.181822	0.163379		24.5		0.0528422	0.0637021	0.0203241	0.00856055	0.0281003		0.0489289	0.103705	0.0872725	0.0750921	0.105113
25.5		0.0783395	0.0270241	0.0592081	0.0550229	0.0535999	0.0976729	0.101136	0.101485	0.109636		0.10211	0.0805815	0.121047	0.0768241	0.126713		0.127028	0.151528	0.178785	0.161536		25.5		0.0525602	0.0626619	0.0212871	0.00921372	0.0287824		0.0489328	0.101422	0.0892448	0.0790564	0.105828
26.5		0.079697	0.0278815	0.0596417	0.05552	0.0549995	0.100843	0.10319	0.105545	0.112291		0.105302	0.0819062	0.121567	0.0799183	0.131307		0.12527	0.152564	0.175859	0.157187		26.5		0.0520048	0.0618928	0.0219493	0.00992897	0.0293991		0.0491779	0.0998856	0.0915147	0.082869	0.108926
27.5		0.0817529	0.0287406	0.060365	0.0549806	0.0568743	0.104747	0.106019	0.110252	0.116602		0.110364	0.0837798	0.120809	0.0833643	0.135798		0.123868	0.151664	0.173401	0.152544		27.5		0.0521751	0.061446	0.0222762	0.0105882	0.03042		0.0505503	0.0989535	0.0939519	0.087729	0.111908
28.5		0.0833356	0.0296271	0.0603172	0.0550298	0.0592744	0.108201	0.111256	0.116335	0.121785		0.115954	0.0849646	0.120786	0.0854437	0.139018		0.123546	0.149667	0.171119	0.147881		28.5		0.0526163	0.0609322	0.0226542	0.0111293	0.0315169		0.0526224	0.0995681	0.0973867	0.0922752	0.115244
29.5		0.0842441	0.0300987	0.0602973	0.0549942	0.0621114	0.111556	0.117881	0.123349	0.125783		0.123037	0.0849912	0.12198	0.0853218	0.140066		0.124809	0.148855	0.168289	0.144896		29.5		0.0537026	0.0606455	0.0233086	0.0116058	0.0331473		0.0553779	0.100018	0.100611	0.0976236	0.120733
30.5		0.0857541	0.0304171	0.0600755	0.0548506	0.0650475	0.114581	0.125082	0.132793	0.13152		0.128752	0.0860704	0.124049	0.0848925	0.140486		0.126068	0.147627	0.166298	0.142158		30.5		0.0542688	0.0600841	0.0239992	0.0122949	0.0345618		0.0586681	0.101022	0.103911	0.103933	0.125889
31.5		0.0871753	0.0308694	0.05997	0.0550831	0.0688099	0.116129	0.13225	0.14257	0.137199		0.133646	0.0877522	0.127102	0.0848548	0.140661		0.128371	0.146116	0.167849	0.140091		31.5		0.0550307	0.0592264	0.024785	0.0128702	0.0360693		0.062099	0.101133	0.107479	0.111365	0.129731
32.5		0.0872664	0.0312413	0.0599846	0.0559942	0.0747527	0.117724	0.139022	0.151301	0.14259		0.137173	0.0903705	0.130941	0.0839573	0.140529		0.131226	0.145593	0.169091	0.137148		32.5		0.0568568	0.0585427	0.0251345	0.0136522	0.0375067		0.0646478	0.102446	0.111717	0.118813	0.134327
33.5		0.0873466	0.0317635	0.0608302	0.0572478	0.0814171	0.12131	0.145114	0.15905	0.148084		0.140014	0.0933779	0.135561	0.0848637	0.142185		0.134927	0.146196	0.169268	0.133903		33.5		0.0584702	0.05793	0.0251683	0.0149071	0.0386204		0.0667651	0.10421	0.114816	0.127008	0.13886
34.5		0.0875386	0.0323231	0.0611625	0.059395	0.0868795	0.125041	0.150796	0.164695	0.154985		0.140886	0.0959082	0.140445	0.088047	0.144295		0.138089	0.148173	0.168278	0.132522		34.5		0.0598047	0.057007	0.0253767	0.0168077	0.0395001		0.0691894	0.105914	0.116884	0.134928	0.143342
35.5		0.0885226	0.0335299	0.0618644	0.0616183	0.0934379	0.129053	0.155646	0.168298	0.161834		0.143219	0.0971311	0.144827	0.0907929	0.146417		0.142242	0.150906	0.168773	0.132036		35.5		0.0611003	0.0565922	0.0259221	0.0194084	0.0403919		0.0725067	0.107927	0.118817	0.141682	0.148482
36.5		0.0897643	0.0358985	0.0619303	0.0648633	0.0989447	0.133208	0.160197	0.171009	0.168441		0.145959	0.0974729	0.147834	0.0934776	0.147778		0.147457	0.152041	0.166462	0.132347		36.5		0.0625166	0.0561851	0.0267707	0.0219378	0.0410676		0.075976	0.110775	0.120521	0.147766	0.154196
37.5		0.0915916	0.0379428	0.0621034	0.068649	0.103642	0.137625	0.163974	0.173601	0.175663		0.149539	0.0961341	0.15068	0.0961208	0.14692		0.151696	0.153004	0.161407	0.132442		37.5		0.0633542	0.0556217	0.0288415	0.0247435	0.0418929		0.0804333	0.113185	0.122123	0.153301	0.159605
38.5		0.0936158	0.0398798	0.0619492	0.0715275	0.108089	0.139819	0.167926	0.176457	0.183318		0.152683	0.0954539	0.153426	0.0982242	0.143456		0.156108	0.152905	0.156122	0.13283		38.5		0.0643311	0.0554599	0.0308135	0.027864	0.043364		0.0851407	0.11479	0.123815	0.158088	0.164345
39.5		0.0946874	0.041945	0.0631141	0.0739673	0.113512	0.142343	0.172274	0.181312	0.190309		0.156619	0.095347	0.155559	0.0981389	0.14053		0.16134	0.150698	0.154056	0.134187		39.5		0.0659858	0.055422	0.0332491	0.0313729	0.0445023		0.0897703	0.117141	0.126201	0.162364	0.168826
40.5		0.0951378	0.0441957	0.0644522	0.0766612	0.118625	0.145793	0.179281	0.186055	0.196952		0.161064	0.0963133	0.157727	0.0991481	0.138263		0.167568	0.149245	0.15135	0.136309		40.5		0.0690471	0.0554925	0.0365892	0.0340896	0.0459696		0.093686	0.118219	0.129109	0.168123	0.173545
41.5		0.0949837	0.0457075	0.0657508	0.0789246	0.125643	0.14971	0.189324	0.190468	0.203244		0.164772	0.0974067	0.160746	0.10002	0.136875		0.172994	0.148716	0.148118	0.137336		41.5		0.071612	0.0557772	0.0402736	0.0365934	0.0479334		0.0972135	0.118671	0.132646	0.173821	0.177809
42.5		0.0951853	0.0488968	0.0674001	0.0815254	0.131668	0.153593	0.198712	0.194376	0.20913		0.166849	0.0985976	0.164502	0.102928	0.136203		0.179933	0.14812	0.147184	0.139414		42.5		0.0734097	0.0562004	0.0441476	0.0391795	0.0503829		0.100206	0.116541	0.136292	0.181374	0.18015
43.5		0.0945675	0.052992	0.068485	0.085073	0.137919	0.157769	0.208313	0.199259	0.214868		0.168942	0.100182	0.168428	0.105746	0.136858		0.184278	0.149328	0.145921	0.139703		43.5		0.075466	0.0565869	0.049196	0.0420404	0.0526164		0.103506	0.113691	0.139016	0.187803	0.180959
44.5		0.0941815	0.0568766	0.069083	0.0889936	0.145028	0.161851	0.216845	0.203491	0.22197		0.172316	0.102023	0.174176	0.109712	0.137827		0.187174	0.149876	0.142347	0.137596		44.5		0.0774475	0.0572935	0.0534537	0.0444917	0.0553647		0.107247	0.111526	0.141663	0.193766	0.180244
45.5		0.0936563	0.0610993	0.0692024	0.0924182	0.153542	0.165605	0.22368	0.2069	0.229097		0.173841	0.101775	0.18118	0.114022	0.140236		0.188388	0.149745	0.137018	0.134748		45.5		0.078695	0.058358	0.0575242	0.0477379	0.0579211		0.111765	0.109596	0.143669	0.198942	0.177443
46.5		0.0933238	0.0651431	0.0708705	0.0964112	0.160767	0.168672	0.226958	0.210147	0.234481		0.176103	0.100301	0.18796	0.118954	0.142531		0.186899	0.149721	0.133708	0.131706		46.5		0.0812103	0.0599299	0.0619859	0.0508026	0.0603189		0.118325	0.107506	0.145168	0.206316	0.175568
47.5		0.0923891	0.0685705	0.0717768	0.0998422	0.167547	0.172253	0.230154	0.213684	0.238402		0.180069	0.0989922	0.193204	0.122963	0.146277		0.18225	0.150256	0.131143	0.127692		47.5		0.0836566	0.0619737	0.0673247	0.053962	0.0631374		0.126137	0.10695	0.146013	0.212481	0.175494
48.5		0.0925909	0.0714709	0.0737817	0.104084	0.176059	0.176966	0.234038	0.215559	0.240383		0.185636	0.096426	0.196592	0.125704	0.152032		0.179384	0.149407	0.130814	0.126731		48.5		0.0859664	0.0634578	0.0721141	0.0556346	0.0664399		0.134056	0.106441	0.148453	0.220962	0.177811
49.5		0.093858	0.0756996	0.0735755	0.10845	0.183711	0.181767	0.235064	0.216022	0.239531		0.190646	0.0928718	0.196524	0.128715	0.157712		0.177021	0.149574	0.129715	0.126014		49.5		0.0883877	0.0652535	0.0776046	0.0573497	0.0702722		0.141034	0.105945	0.150273	0.230604	0.180865
50.5		0.0957216	0.0805052	0.0733208	0.114155	0.190641	0.185935	0.235272	0.218585	0.23894		0.198333	0.0901603	0.196001	0.131681	0.161487		0.174935	0.15015	0.129007	0.125024		50.5		0.0907206	0.0671184	0.0834937	0.0585484	0.0739808		0.147761	0.107114	0.151163	0.239888	0.18495
51.5		0.0983905	0.0859367	0.0724142	0.120205	0.200927	0.18901	0.23422	0.223045	0.239418		0.2066	0.0894734	0.195615	0.133999	0.166163		0.174416	0.151258	0.127186	0.124598		51.5		0.0934769	0.0686991	0.0901203	0.0617015	0.0779713		0.154052	0.108645	0.1524	0.247463	0.189764
52.5		0.101184	0.0916155	0.0721493	0.126911	0.212413	0.191249	0.232499	0.22648	0.240751		0.21325	0.0890726	0.192439	0.135366	0.170698		0.17487	0.151368	0.124794	0.126984		52.5		0.0980182	0.0704484	0.0977002	0.065872	0.0811033		0.160625	0.109731	0.154963	0.256223	0.19585
53.5		0.102628	0.0971117	0.0710692	0.133355	0.224552	0.192989	0.227304	0.230555	0.240852		0.218938	0.0893172	0.190244	0.138555	0.173068		0.17666	0.152749	0.121009	0.127687		53.5		0.10342	0.0729835	0.106734	0.0718052	0.0850632		0.168961	0.110988	0.156605	0.26389	0.202211
54.5		0.10429	0.101724	0.0722377	0.139913	0.239101	0.193423	0.223545	0.235422	0.241572		0.224659	0.0897586	0.189467	0.143424	0.175558		0.178224	0.154884	0.117674	0.127868		54.5		0.109903	0.0755942	0.117159	0.0795857	0.0890089		0.178247	0.111554	0.159977	0.27075	0.209291
55.5		0.105656	0.104471	0.0742219	0.145418	0.252551	0.194348	0.218867	0.238831	0.242283		0.227697	0.0907981	0.188222	0.148788	0.17949		0.178411	0.154962	0.11509	0.127944		55.5		0.116893	0.0780302	0.12887	0.0891694	0.0936101		0.188437	0.111009	0.16537	0.275809	0.216753
56.5		0.106874	0.106904	0.0767452	0.150578	0.265836	0.196494	0.215673	0.239917	0.24261		0.226335	0.0911122	0.185279	0.154817	0.183163		0.179281	0.154187	0.112073	0.128957		56.5		0.12375	0.0805228	0.137883	0.09929	0.0989287		0.198206	0.110442	0.171235	0.281092	0.22406
57.5		0.109124	0.109554	0.078876	0.155906	0.279442	0.198349	0.214077	0.241288	0.244111		0.227322	0.0909355	0.184039	0.161855	0.185614		0.180413	0.154072	0.108999	0.129067		57.5		0.131138	0.0837414	0.146137	0.109024	0.104955		0.208773	0.11021	0.176997	0.283565	0.232946
58.5		0.112688	0.113013	0.0809219	0.161989	0.290091	0.200079	0.211999	0.240539	0.246244		0.226954	0.0900449	0.182685	0.168683	0.186852		0.179419	0.15337	0.106461	0.130305		58.5		0.138179	0.0872476	0.152373	0.119516	0.11063		0.218753	0.110384	0.181642	0.284576	0.243281
59.5		0.115828	0.117945	0.083272	0.168364	0.299508	0.200882	0.210089	0.238667	0.247644		0.226371	0.0898562	0.181357	0.174014	0.189341		0.179291	0.152743	0.105393	0.133136		59.5		0.144235	0.0903049	0.156852	0.129314	0.118078		0.231452	0.111832	0.185318	0.286032	0.252147
60.5		0.118559	0.123917	0.085152	0.174503	0.311729	0.199869	0.210103	0.234593	0.247322		0.227036	0.0886573	0.182697	0.18046	0.189812		0.181425	0.15417	0.103483	0.135362		60.5		0.149528	0.093372	0.160692	0.137815	0.126432		0.241741	0.11444	0.18937	0.289638	0.259355
61.5		0.122302	0.130241	0.0865714	0.181324	0.321121	0.196922	0.209047	0.231334	0.245177		0.23087	0.0868108	0.184259	0.185574	0.189226		0.182605	0.155105	0.102625	0.136949		61.5		0.153678	0.0969386	0.166686	0.145109	0.134604		0.249745	0.117832	0.192659	0.293453	0.266049
62.5		0.124414	0.134845	0.0888935	0.189388	0.330052	0.192749	0.205917	0.228635	0.240821		0.234613	0.0850615	0.188969	0.189525	0.188346		0.184038	0.156475	0.101964	0.13823		62.5		0.15737	0.100374	0.172587	0.153187	0.145493		0.25612	0.121198	0.196631	0.298546	0.270059
63.5		0.126587	0.139351	0.0914412	0.197087	0.339589	0.188265	0.203552	0.2267	0.236468		0.238576	0.0848058	0.193603	0.193195	0.18968		0.184962	0.156914	0.101341	0.139157		63.5		0.163476	0.105211	0.182895	0.162576	0.158686		0.261252	0.123994	0.201936	0.303664	0.272005
64.5		0.128241	0.144119	0.0936026	0.205339	0.347727	0.184082	0.203491	0.225191	0.231445		0.240926	0.0843571	0.196794	0.197274	0.192013		0.183741	0.155875	0.10075	0.138824		64.5		0.170059	0.112349	0.195393	0.17311	0.173251		0.263137	0.124669	0.20723	0.308057	0.272152
65.5		0.130137	0.148609	0.0954241	0.215472	0.35431	0.180749	0.203662	0.22495	0.226005		0.240945	0.0837738	0.195509	0.2003	0.194535		0.181675	0.155432	0.099911	0.137689		65.5		0.178733	0.119873	0.206248	0.183682	0.190327		0.267404	0.123905	0.211573	0.31047	0.274035
66.5		0.130652	0.152925	0.0972043	0.224746	0.360107	0.177783	0.205277	0.224243	0.221716		0.240952	0.083882	0.195058	0.202739	0.195627		0.180077	0.155968	0.0978552	0.137384		66.5		0.189205	0.127639	0.217275	0.194824	0.21011		0.27558	0.123298	0.21406	0.312181	0.272974
67.5		0.131527	0.159104	0.0986591	0.231526	0.366682	0.17616	0.208106	0.223352	0.218949		0.238969	0.0848159	0.192888	0.204965	0.197854		0.179052	0.155174	0.0962848	0.136036		67.5		0.201273	0.13618	0.228327	0.205556	0.228854		0.281819	0.122337	0.214955	0.313957	0.270434
68.5		0.132263	0.16617	0.101214	0.236789	0.374612	0.174333	0.211393	0.222079	0.217153		0.237238	0.0850609	0.190796	0.206737	0.201834		0.179087	0.154986	0.0947537	0.134099		68.5		0.211509	0.144654	0.237358	0.216695	0.247698		0.287641	0.121504	0.216232	0.31509	0.266253
69.5		0.134525	0.17228	0.104593	0.242915	0.387717	0.173693	0.213013	0.220154	0.215228		0.237771	0.0856794	0.191566	0.207943	0.205231		0.180408	0.155715	0.0914937	0.13333		69.5		0.222948	0.154454	0.246078	0.22908	0.2655		0.293511	0.121743	0.218033	0.317927	0.265895
70.5		0.137152	0.179442	0.109791	0.24799	0.394601	0.174186	0.214505	0.219625	0.214629		0.239803	0.086867	0.194919	0.209766	0.207784		0.181573	0.154792	0.0896093	0.133715		70.5		0.235806	0.167654	0.256385	0.244877	0.284924		0.298512	0.124119	0.217801	0.319713	0.26441
71.5		0.140333	0.18686	0.115199	0.254448	0.400475	0.175327	0.215686	0.217957	0.213937		0.241721	0.0880942	0.198509	0.212218	0.212369		0.184101	0.153066	0.0897453	0.133282		71.5		0.248309	0.183523	0.267071	0.263388	0.304543		0.303531	0.126608	0.219179	0.321112	0.264387
72.5		0.14216	0.195162	0.120129	0.262393	0.40312	0.177296	0.216448	0.215322	0.211376		0.243546	0.0885824	0.200316	0.215832	0.216502		0.185149	0.150433	0.0890299	0.132813		72.5		0.258974	0.199977	0.278251	0.285514	0.325512		0.309563	0.129218	0.220546	0.318054	0.265574
73.5		0.143302	0.204521	0.123237	0.270909	0.404156	0.178669	0.21549	0.212415	0.209452		0.244999	0.0894329	0.201588	0.220865	0.217884		0.185808	0.147908	0.0886648	0.132644		73.5		0.269356	0.217235	0.291226	0.303133	0.347232		0.315733	0.132024	0.222817	0.313698	0.268323
74.5		0.142667	0.214557	0.125147	0.277593	0.397878	0.18048	0.214709	0.209752	0.208481		0.245581	0.0898751	0.199906	0.225706	0.218518		0.18695	0.144607	0.0894862	0.131774		74.5		0.279935	0.233821	0.30445	0.317627	0.370394		0.321123	0.134252	0.223941	0.308015	0.270225
75.5		0.141085	0.222812	0.125292	0.285044	0.394338	0.181027	0.213826	0.205517	0.206786		0.244395	0.0903958	0.195951	0.229074	0.219815		0.188463	0.140651	0.0897761	0.131341		75.5		0.28915	0.25106	0.318016	0.330482	0.391029		0.325659	0.135049	0.225909	0.303468	0.271695
76.5		0.138312	0.231002	0.124783	0.291063	0.389476	0.181443	0.213921	0.202286	0.205266		0.242793	0.09132	0.190886	0.233225	0.220295		0.18829	0.138062	0.0894977	0.13202		76.5		0.300178	0.268682	0.332863	0.343774	0.412371		0.326145	0.134882	0.227829	0.296635	0.271818
77.5		0.137541	0.239747	0.125563	0.295918	0.3811	0.180974	0.215843	0.199385	0.203434		0.241745	0.0925136	0.187453	0.237224	0.219902		0.189882	0.137094	0.0902283	0.13473		77.5		0.309233	0.287939	0.346806	0.356626	0.434871		0.328207	0.136149	0.228944	0.291898	0.271026
78.5		0.137563	0.246376	0.126565	0.30132	0.370778	0.180331	0.220492	0.197674	0.200807		0.240448	0.0931131	0.183613	0.240742	0.219906		0.192122	0.137918	0.0914216	0.13738		78.5		0.318722	0.308707	0.357129	0.373293	0.457482		0.330554	0.136999	0.229012	0.290293	0.267602
79.5		0.137428	0.251867	0.126633	0.306595	0.360944	0.179104	0.224907	0.196614	0.198966		0.238794	0.0938954	0.17934	0.242914	0.217651		0.195166	0.138384	0.091573	0.140274		79.5		0.326466	0.330263	0.369904	0.394095	0.478468		0.332341	0.136954	0.229324	0.288772	0.262404
80.5		0.13777	0.258725	0.127131	0.312745	0.349846	0.177579	0.226768	0.197003	0.197216		0.239311	0.0953553	0.176555	0.244478	0.216067		0.197321	0.140606	0.0916671	0.142965		80.5		0.33567	0.353256	0.38029	0.414433	0.501894		0.334149	0.137223	0.229775	0.284871	0.257636
81.5		0.138852	0.2679	0.129361	0.316795	0.339423	0.175835	0.226961	0.196131	0.194845		0.24038	0.0957562	0.173966	0.245887	0.213234		0.198315	0.143708	0.0918951	0.146549		81.5		0.343087	0.375957	0.389367	0.432241	0.527109		0.33671	0.136844	0.229616	0.282409	0.254846
82.5		0.140674	0.276413	0.13033	0.320676	0.333689	0.174458	0.225448	0.194425	0.19383		0.241667	0.0961544	0.171288	0.247448	0.211346		0.197658	0.147659	0.0923908	0.149112		82.5		0.350907	0.399414	0.398251	0.447968	0.552438		0.337315	0.135816	0.229454	0.28023	0.252019
83.5		0.142791	0.285792	0.132622	0.323597	0.329952	0.174468	0.221215	0.192247	0.192927		0.243355	0.0976153	0.169932	0.248355	0.20849		0.197215	0.150109	0.0927042	0.151992		83.5		0.355191	0.421933	0.410882	0.46871	0.579657		0.338864	0.135206	0.227399	0.275278	0.248836
84.5		0.145855	0.297041	0.136196	0.327948	0.325399	0.174709	0.216801	0.188724	0.191473		0.243091	0.100264	0.170849	0.251235	0.20661		0.196533	0.153561	0.0940486	0.154416		84.5		0.360708	0.441987	0.424449	0.491563	0.60824		0.342882	0.13654	0.225809	0.270266	0.24704
85.5		0.149178	0.309348	0.138871	0.329788	0.324392	0.175939	0.214678	0.18436	0.189138		0.242183	0.102707	0.172328	0.256517	0.204192		0.195207	0.156398	0.095378	0.157147		85.5		0.365729	0.459605	0.440998	0.514302	0.631528		0.346637	0.137984	0.224165	0.266751	0.243821
86.5		0.153518	0.320168	0.141087	0.335317	0.323251	0.179666	0.212646	0.180698	0.188477		0.242189	0.105712	0.175027	0.260694	0.203322		0.195988	0.157857	0.096628	0.157928		86.5		0.369746	0.474932	0.456864	0.533824	0.650317		0.352839	0.140195	0.223091	0.262775	0.239508
87.5		0.156174	0.330916	0.143871	0.339056	0.322589	0.183789	0.211375	0.17873	0.18727		0.241235	0.109616	0.177033	0.26299	0.202778		0.195863	0.160857	0.098276	0.158243		87.5		0.374595	0.488674	0.47204	0.552845	0.662408		0.360448	0.142323	0.222204	0.258758	0.234708
88.5		0.159207	0.34182	0.14534	0.34407	0.32099	0.188191	0.212197	0.175858	0.185634		0.241196	0.112474	0.179943	0.267689	0.202214		0.194687	0.162786	0.0992817	0.157845		88.5		0.384667	0.502375	0.485762	0.564916	0.669885		0.36669	0.145118	0.222541	0.256259	0.230874
89.5		0.159736	0.351731	0.149904	0.342521	0.320765	0.194193	0.212361	0.17703	0.184965		0.241614	0.116446	0.177951	0.263776	0.203662		0.190174	0.170491	0.102592	0.158666		89.5		0.387356	0.5161	0.490435	0.570877	0.669723		0.374969	0.147063	0.222753	0.251585	0.227372

## Sheet: Fig4
Panel B											Panel Di					Panel Dii
	Stretched images - grey lines							Experimental data points			q
R/R0	q							R/R0	q		0h	7h	24h	56h		Time (h)	R/R0
1	-0.27389	-0.27389	-0.221255	0.0320018	-0.0571774	-0.115434		1	-0.23		-0.305	0.24	0.34	0.325		0	0.999231
1.1	-0.25379	-0.25379	-0.201121	0.06056	-0.0298001	-0.0901098		1.27	0.15		-0.125	0.24	0.38	0.31		0	1.09615
1.2	-0.234462	-0.234462	-0.182024	0.0864009	-0.00456712	-0.066603		1.45	0.3		-0.17	0.085	0.34			0.0166667	1.09
1.3	-0.215897	-0.215897	-0.163887	0.109845	0.0187291	-0.0447534		1.55	0.32		-0.27	0.285	0.255			0.25	1.15385
1.4	-0.198073	-0.198073	-0.146641	0.131172	0.0402748	-0.0244131					-0.05	0.075	0.215			1.5	1.23769
1.5	-0.18097	-0.18097	-0.130223	0.150624	0.0602367	-0.0054466					-0.275	0.12				3	1.28385
1.6	-0.164559	-0.164559	-0.114575	0.16841	0.0787639	0.0122688					-0.31	0.15				5	1.30538
1.7	-0.148814	-0.148814	-0.0996465	0.184715	0.0959895	0.0288439					-0.345	0.1				10	1.33769
1.8	-0.133705	-0.133705	-0.0853891	0.199698	0.112032	0.0443786						0.09				24	1.40077
1.9	-0.119203	-0.119203	-0.0717597	0.213499	0.126999	0.0589625										30	1.43231
2	-0.105281	-0.105281	-0.058719	0.22624	0.140983	0.0726762										33	1.43692
																56	1.55385
																0	1.01692
																0	1.08308
																0.0166667	1.09231
																1	1.12692
																2.5	1.16077
																4	1.18
																5.83333	1.20538
																8	1.19231
																12.3	1.24846
																22.3333	1.28462
																25.8333	1.29615
																28	1.29231
																29	1.3
																31	1.33077
																47	1.39692
																56	1.43077
																0	0.958462
																0	1.10615
																0.0166667	1.12846
																1	1.18692
																2.5	1.25462
																4	1.28538
																5.83333	1.30923
																8	1.35846
																12.3	1.41462
																22.3333	1.47308
																25.8333	1.49769
																28	1.50462
																29	1.51308
																31	1.51692
																47	1.57154
																56	1.59231
																0	0.938462
																0	0.999231
																0.0166667	1.01692
																1	1.19462
																2.5	1.26923
																4	1.28538
																5.83333	1.31385
																8	1.34846
																12.3	1.41231
																22.3333	1.49692
																25.8333	1.52
																28	1.52769
																29	1.53308
																31	1.54
																47	1.6
																56	1.60769
																0	0.984615
																0	1.12308
																0.5	1.16923
																1	1.18462
																2	1.19231
																3	1.22308
																4	1.23077
																5	1.24615
																6	1.26923
																7	1.25385
																8	1.26923
																8.5	1.28462
																0	1.06923
																0	1.18462
																0.5	1.24615
																1	1.26154
																2	1.29231
																3	1.30769
																4	1.36154
																5	1.36923
																6	1.4
																7	1.38462
																8	1.36923
																8.5	1.38462
																0	1.06154
																0	1.17692
																0.5	1.26154
																1	1.26923
																2	1.27692
																3	1.3
																4	1.32308
																5	1.31538
																6	1.33077
																7	1.35385
																8	1.35385
																8.5	1.36154
																0	0.992308
																0	1.06923
																0.5	1.32308
																1	1.34615
																2	1.34615
																3	1.36154
																4	1.40769
																5	1.41538
																6	1.43846
																7	1.42308
																8	1.48462
																8.5	1.49231
																0	1.06923
																0	1.14615
																0.5	1.18462
																6	1.27692
																7	1.31538
																8	1.32308
																8.5	1.36154
																9.5	1.35385
																0	0.938462
																0	1.06923
																0.5	1.13846
																1	1.16154
																2	1.18462
																3	1.22308
																4	1.24615
																5	1.26154
																6	1.28462
																7	1.26923
																8	1.27692
																8.5	1.30769
																9.5	1.31538
																0	0.946154
																0	1
																0.5	1.05385
																1	1.04615
																2	1.1
																3	1.08462
																4	1.13077
																5	1.13077
																6	1.17692
																7	1.16154
																8	1.16154
																8.5	1.19231
																9.5	1.20769
																0	1.03077
																0	1.07692
																0.5	1.10769
																1	1.07692
																2	1.13077
																3	1.12308
																4	1.15385
																5	1.15385
																6	1.19231
																7	1.22308
																8	1.22308
																8.5	1.24615
																9.5	1.24615
																-1	0.958593
																0	0.983462
																0	1.10227
																1	1.17267
																2	1.22371
																3	1.24797
																4	1.26256
																5	1.28537
																6.5	1.31704
																7.5	1.34422
																-1	0.968163
																0	0.978862
																0	1.10806
																1	1.23506
																2	1.28382
																3	1.29001
																4	1.29777
																5	1.33737
																6.5	1.36484
																7.5	1.34558
																-1	1.12472
																0	1.0539
																0	1.15253
																1	1.29287
																2	1.30031
																3	1.3506
																4	1.34555
																5	1.36163
																6.5	1.32781
																7.5	1.37575
																-1	0.979529
																0	1.0503
																0	1.07752
																1	1.19979
																2	1.22682
																3	1.28124
																4	1.29779
																5	1.31496
																6.5	1.33587
																7.5	1.34474
																0	0.944063
																0	0.997887
																1.33	1.21304
																2	1.24282
																3	1.26426
																4	1.29942
																5	1.30316
																6	1.31138
																7.75	1.27178
																0	0.962424
																0	1.03508
																1.33	1.29068
																2	1.30519
																3	1.24698
																4	1.27822
																5	1.35253
																6	1.34539
																7.75	1.34559
																0	0.962695
																0	1.02695
																1.33	1.2123
																2	1.25064
																3	1.26565
																4	1.3248
																5	1.34258
																6	1.33428
																7.75	1.37462
																0	0.95805
																0	1.07476
																1.33	1.22598
																2.66	1.25007
																4.66	1.2482
																5.5	1.27155
																7.5	1.30321
																0	0.941375
																0	0.966427
																1.33	1.16652
																2.66	1.20069
																4.66	1.21615
																5.5	1.23222
																7.5	1.26468
																0	0.919553
																0	0.967931
																1	1.07653
																2.5	1.11171
																4.4	1.15787
																5.25	1.16779
																7.5	1.18893
																0	0.939615
																0	0.953846
																1	1.05952
																2.5	1.06246
																4.4	1.09895
																5.25	1.13997
																7.5	1.15676

## Sheet: Fig5
Panel Aii					Panel Aiii					Panel Bii									Panel Biii					Panel Cii					Panel Ciii					Panel Civ					Panel Cv
a/a0					150 Pa		650 Pa
0h	7h	24h	56h		d (10^3 mm^2)	kd (d^-1)	d (10^3 mm^2)	kd (d^-1)		0h		7h		24h		56h			Q					R/R0					q					a/a0					Q
0.844669	1.57487	1.10681	0.837324		0.693	0.39	0.551	0.5		q	Q	q	Q	q	Q	q	Q		0h	7h	24h	56h		150Pa	450Pa	650Pa	850Pa		150Pa	450Pa	650Pa	850Pa		150Pa	450Pa	650Pa	850Pa		150Pa	450Pa	650Pa	850Pa
0.758206	1.00106	1.24088	0.967761		0.675	0.87	0.661	0.53		-0.305	-0.22	0.24	0.164	0.34	0.216	0.325	0.06		-0.22	0.164	0.216	0.06		0.999231	1.10769	1.25385	1.3		-0.305	0.115	0.24	0.17		0.84508	1.46356	1.57564	1.25711		-0.22	-0.012	0.164	0.064
1.31907	0.962922	0.968735			1.21	0.45	0.661	0.69		-0.125	-0.064	0.085	0.044	0.38	0.204	0.31	0.084		-0.064	0.044	0.204	0.084		1.01692	1.2	1.38462	1.32308		-0.125	-0.02	0.24	0.245		0.758576	1.50347	1.00155	1.41209		-0.064	-0.104	0.044	0.112
1.02439	1.06093				1.16	0.48	0.706	0.52		-0.17	0.004	0.285	0.108	0.34	0.12				0.004	0.108	0.12			0.958462	1.27692	1.35385	1.30769		-0.17	0.11	0.085	0.245		1.31971	1.5266	0.963391	1.35635		0.004	0.036	0.108	0.2
1.00304	0.90274				2.42	0.05	0.644	0.46		-0.27	-0.128	0.075	0.024	0.255	0.136				-0.128	0.024	0.136			0.938462	1.19231	1.42308	1.31538		-0.27	0.14	0.285	0.23		1.02488	1.22505	1.06145	1.39301		-0.128	0.1	0.024	0.108
0.908417	1.00106				2.17	0.0833	0.575	0.38		-0.05	-0.04	0.12	0.048	0.215	0.164				-0.04	0.048	0.164			1.01462		1.31538	1.35385		-0.05		0.075	0.2		1.00353		0.903179	0.963391		-0.04		0.048	0.096
1.0354	1.17566				1.84	0.16	0.461	0.27		-0.275	-0.068	0.15	0.032						-0.068	0.032				1.08077		1.26923	1.34615		-0.275		0.12	0.22		0.90886		1.00155	1.18486		-0.068		0.032	0.06
1.10681	0.796117				1.68	0.14	0.416	0.32		-0.31	-0.176	0.1	0.044						-0.176	0.044				0.984615		1.16154	1.38462		-0.31		0.15	0.16		1.0359		1.17623	1.39301		-0.176		0.044	0.048
	1.46532				1.06	0.36	0.497	0.71		-0.345	-0.212	0.17	0.064						-0.212					1.06923		1.22308			-0.345		0.1			1.10735		0.796504			-0.212
					1.07	0.44	0.51	0.28				0.245	0.112											1.06154		1.33063					0.09					1.46603
					0.995	0.7	0.461	0.65				0.245	0.2											0.992308		1.35521
					0.957	0.74	0.389	1.1				0.23	0.108											1.06923		1.35178
					0.748	1.25	0.543	1.07				0.2	0.096											0.938462		1.34031
					0.734	1.45	0.432	1.2				0.22	0.06											0.946154		1.28875
					0.655	1.05	0.462	0.92				0.16	0.048											1.03077		1.34551
					0.766	0.98	0.489	1.03				0.115	-0.012											0.983462		1.35733
					0.528	1.41	0.444	1.17				-0.02	-0.104											0.978862		1.2953
					0.481	1.89	0.423	1.26				0.11	0.036											1.0539		1.25656
					0.305	2.06	1.85	0.02				0.14	0.1											1.0503		1.18423
					0.392	1.67	0.712	0.23																0.944063		1.15303
					0.662	0.37	0.834	0.12																0.962424
					0.707	0.6	1.4	0.04																0.962695
					1.11	0.48	1.24	0.17																0.95805
					1	0.46	1.04	0.23																0.984615
					1.76	0.07	0.811	0.27																1.06923
					1.33	0.31	0.819	0.28																1.06154
					1.37	0.32	0.823	0.39																0.992308
					0.982	0.57	1.43	0.07																1.06923
					0.873	0.85	1.43	0.06																0.938462
					0.798	0.95	1.37	0.13																0.946154
					0.659	0.55	1.12	0.27																1.03077
					0.562	1.18	1.11	0.2																0.983462
					0.795	0.78	0.791	0.55																0.978862
					0.558	1.22	0.784	0.66																1.0539
					0.506	1.56	0.654	0.84																1.0503
					0.592	0.76	0.768	0.66																0.944063
					0.568	1.03	0.612	1.08																0.962424
					0.594	0.81	0.589	0.98																0.962695
					0.515	1.11	0.509	0.93																0.95805
					0.515	1.33	0.545	1.38																0.941375
					0.361	0.8	0.465	1.11																0.919553
					0.448	1.32	0.65	1.2																0.939615
					0.423	1.23	0.548	1.6
					0.907	0.41	0.768	0.6
					0.807	0.82	0.617	0.65
					1.43	0.44	0.897	0.05
					1.82	0.11	0.538	0.75
					1.92	0.23	0.525	1.04
					1.38	0.54	0.564	0.57
					1.85	0.04	0.432	0.27
					2.28	0.01	0.639	0.47
					2.18	0.04	0.499	0.35
					1.66	0.31	0.603	0.38
					1.65	0.09	0.475	0.58
					1.57	0.24	0.483	0.45
					1.35	0.37	0.417	0.45
					1.23	0.32	0.535	0.53
					1.06	0.59	0.441	0.44
					1.1	0.55	0.573	0.41
					1.05	0.49	0.48	0.55
					1.08	0.46	0.652	0.36
					1.14	0.29	0.529	0.6
					1.25	0.42	0.579	0.35
					1.1	0.69	0.626	0.31
					0.713	0.53	0.553	0.32
					0.735	0.88	0.542	0.47
					0.615	1.09	1.61	0.21
					0.623	1.02	1.66	0.13
					0.587	1.5	1.21	0.17
					1.81	0.13	1.17	0.21
					1.37	0.43	1.12	0.13
					1.57	0.13	1.07	0.17
					1.42	0.26	0.928	0.22
					1.22	0.4	0.864	0.31
					1.27	0.49	0.912	0.18
					1.23	0.62	0.913	0.33
					1.04	0.98	1.09	0.13
					1.17	0.78	0.987	0.09
					0.98	0.65	1.06	0.09
					0.878	1.06	1.09	0.06
					0.893	1.15	1.21	0.077
					0.842	1.22	1.86	0.021
					0.808	1.6	1.13	0.17
					0.612	1.93	0.944	0.15
					0.724	1.15	0.696	0.13
					0.463	1.45	1.14	0.09
					0.592	1.67	0.667	0.32
					1.62	0.097	0.684	0.7
					1.7	0.044	1.11	0.477
					1.2	0.193	1.17	0.3
					1.68	0.117	1.47	0.05
					1.99	0.056	1.53	0.13
					1.98	0.078	1.19	0.05
					1.67	0.054	1.32	0.08
					1.68	0.089	1.01	0.2
					1.75	0.06	0.921	0.16
					2.17	0.08	1.01	0.14
					1.66	0.08	0.933	0.21
					0.781	0.85	1.07	0.14
					1.33	0.03	0.917	0.16
					1.54	0.083	1.09	0.155
					1.38	0.17	1.05	0.355
					1.28	0.056	1.2	0.11
					1.67	0.035	1.09	0.194
					1.6	0.03	1.19	0.08
					1.94	0.07	1.2	0.142
					1.84	0.07	1.31	0.085
					1.27	0.05	1.74	0.078
					1.83	0.06	0.71	0.39
					1.88	0.3	0.645	0.38
					1.41	0.11	1.31	0.176
					1.16	0.115	1.27	0.122
					1.33	0.2	1.16	0.116
					1.13	0.36	1.48	0.07
					1.3	0.31	0.998	0.46
					0.894	0.57	0.887	0.3
					0.877	0.5	0.849	0.15
					0.89	1.2	0.946	0.145
					1.08	1.2	0.933	0.296
					1.24	0.36	1.5	0.01
					1.19	0.37	1.59	0.028
					1.12	0.306	1.11	0.04
					1.26	0.6	1.17	0.08
					1.22	0.2	0.97	0.178
					1.19	0.3	0.852	0.156
					1.22	0.143	0.98	0.153
					1.13	0.125	0.924	0.15
					1.04	0.298	1.34	0.053
					1.08	0.24	0.97	0.055
					1.72	0.076
					1.76	0.01
					1.57	0.11
					1.6	0.11
					1.65	0.07
					1.72	0.05
					1.58	0.076
					1.67	0.05
					1.51	0.05
					1.69	0.055
					1.38	0.18
					1.31	0.03
					1.37	0.03

## Sheet: ExtDataFig1
Panel A					Panel Bi																									Panel Bii
pvalue	150H -150V	0.008			5% strain						10% strain						20% strain						30% strain								E (kPa)
	650H - 650V	0.02			t(s)	Stress (Pa)	t(s)	Stress (Pa)	t(s)	Stress (Pa)	t(s)	Stress (Pa)	t(s)	Stress (Pa)	t(s)	Stress (Pa)	t(s)	Stress (Pa)	t(s)	Stress (Pa)	t(s)	Stress (Pa)	t(s)	Stress (Pa)	t(s)	Stress (Pa)	t(s)	Stress (Pa)		t (s)	5 % strain			10 % strain			20 % strain			30 % strain
					0.265	36.0037	0.265	40.9362	0.265	43.8212	0.265	93.3777	0.265	89.1777	0.265	101.232	0.265	213.373	0.265	217.687	0.265	201.18	0.265	298.865	0.265	247.007	0.265	267.212		0.1	1.89677	2.13418	2.31486	2.49677	2.36151	2.67524	2.98977	3.05744	2.8152	2.89229	2.37045	3.02998
150Pa		650Pa			0.285	35.9767	0.285	40.4652	0.285	45.3175	0.285	91.7893	0.285	89.0552	0.285	100.477	0.285	209.792	0.285	214.342	0.285	197.682	0.285	290.292	0.285	239.535	0.285	261.485		1	1.70624	1.89673	2.01289	2.05095	1.99945	2.31203	1.89677	2.00349	1.83703	1.50769	1.22971	1.79904
Horizontal	Vertical	Horizontal	Vertical		0.305	35.6173	0.305	40.371	0.305	43.741	0.305	90.8567	0.305	88.5095	0.305	100.01	0.305	206.805	0.305	211.407	0.305	194.26	0.305	282.14	0.305	233.31	0.305	257.257		10	1.43757	1.58585	1.64855	1.56977	1.53596	1.9082	1.04307	1.14235	1.08134	0.63259	0.506671	0.891568
77	47.3846	17.7692	53.3077		0.325	35.6388	0.325	39.8998	0.325	43.3257	0.325	89.9825	0.325	87.4468	0.325	99.271	0.325	203.385	0.325	208.64	0.325	191.523	0.325	275.977	0.325	227.578	0.325	251.542		100	1.06903	1.17945	1.19283	1.03846	1.0327	1.34365	0.567429	0.677726	0.650827	0.350464	0.252875	0.449176
71.0769	59.2308	35.5385	71.0769		0.345	35.6868	0.345	39.4123	0.345	42.2255	0.345	89.9728	0.345	86.6072	0.345	99.0562	0.345	198.78	0.345	205.388	0.345	188.41	0.345	270.078	0.345	221.255	0.345	246.36
71.0769	47.3846	35.5385	82.9231		0.365	35.6908	0.365	39.8718	0.365	41.9245	0.365	89.5895	0.365	85.449	0.365	98.4155	0.365	195.235	0.365	201.91	0.365	186.448	0.365	265.432	0.365	216.75	0.365	241.615
		47.3846	124.385		0.385	35.2078	0.385	39.6183	0.385	40.4128	0.385	89.1805	0.385	85.5513	0.385	97.8575	0.385	191.663	0.385	199.145	0.385	184.187	0.385	260.732	0.385	213.15	0.385	238.367
		65.1538	159.923		0.405	34.4517	0.405	39.6137	0.405	40.2898	0.405	88.0442	0.405	85.2195	0.405	97.152	0.405	189.668	0.405	195.877	0.405	181.182	0.405	254.233	0.405	210.282	0.405	235.57
					0.425	34.4692	0.425	39.1722	0.425	41.1393	0.425	87.4128	0.425	85.1238	0.425	96.8288	0.425	187.655	0.425	194.037	0.425	178.733	0.425	248.585	0.425	205.188	0.425	231.572
					0.445	34.3872	0.445	39.1142	0.445	41.3637	0.445	86.3768	0.445	84.2263	0.445	96.6657	0.445	185.552	0.445	191.61	0.445	176.758	0.445	244.282	0.445	200.488	0.445	227.71
					0.465	34.9667	0.465	38.9218	0.465	41.661	0.465	86.8025	0.465	84.2823	0.465	96.4698	0.465	183.635	0.465	189.688	0.465	174.887	0.465	241.75	0.465	198.073	0.465	223.555
					0.485	34.891	0.485	38.623	0.485	39.971	0.485	86.4727	0.485	83.5882	0.485	96.0967	0.485	181.285	0.485	188.245	0.485	173.285	0.485	238.165	0.485	194.805	0.485	220.102
					0.505	34.7445	0.505	38.7222	0.505	40.2753	0.505	86.3483	0.505	83.3658	0.505	95.4937	0.505	178.92	0.505	186.993	0.505	171.33	0.505	234.522	0.505	193.17	0.505	218.383
					0.515	34.6295	0.515	38.5908	0.515	39.5083	0.515	86.3293	0.515	83.5127	0.515	95.1677	0.515	177.603	0.515	186.13	0.515	170.573	0.515	232.273	0.515	190.648	0.515	218.045
					0.565	34.1162	0.565	38.1032	0.565	40.7252	0.565	84.7065	0.565	82.1617	0.565	94.3757	0.565	174.557	0.565	179.335	0.565	166.658	0.565	222.577	0.565	182.508	0.565	212.458
					0.615	34.3835	0.615	38.1452	0.615	40.2597	0.615	84.3553	0.615	81.9547	0.615	93.8062	0.615	169.643	0.615	177.192	0.615	163.35	0.615	217.528	0.615	177.225	0.615	205.493
					0.665	33.5208	0.665	37.8835	0.665	40.6702	0.665	83.7587	0.665	81.1773	0.665	92.8477	0.665	166.268	0.665	172.277	0.665	159.373	0.665	208.805	0.665	171.107	0.665	201.633
					0.715	33.9573	0.715	37.544	0.715	38.9705	0.715	83.0162	0.715	80.4595	0.715	92.599	0.715	164.702	0.715	170.665	0.715	157.048	0.715	204.037	0.715	166.418	0.715	196.63
					0.765	33.5513	0.765	37.4518	0.765	39.2788	0.765	82.4295	0.765	80.0297	0.765	91.5467	0.765	158.965	0.765	166.202	0.765	153.718	0.765	200.04	0.765	162.625	0.765	192.34
					0.815	33.3908	0.815	37.243	0.815	39.7812	0.815	81.4342	0.815	79.4292	0.815	91.0768	0.815	158.022	0.815	164.892	0.815	152.052	0.815	194.13	0.815	158.598	0.815	188.792
					0.865	33.3197	0.865	37.2263	0.865	38.2297	0.865	80.7318	0.865	79.0252	0.865	90.6682	0.865	154.565	0.865	163.028	0.865	149.522	0.865	190.37	0.865	154.738	0.865	185.335
					0.915	33.0642	0.915	37.0393	0.915	38.3562	0.915	80.1307	0.915	78.3613	0.915	90.5167	0.915	152.982	0.915	159.975	0.915	147.017	0.915	185.673	0.915	151.693	0.915	183.002
					0.965	33.0753	0.965	36.9417	0.965	38.4992	0.965	79.9902	0.965	78.163	0.965	89.7088	0.965	151.15	0.965	158.415	0.965	145.682	0.965	182.425	0.965	148.537	0.965	179.035
					1.015	33.001	1.015	36.7427	1.015	38.5025	1.015	80.1485	1.015	77.5232	1.015	89.2293	1.015	148.11	1.015	155.613	1.015	143.803	1.015	178.17	1.015	147.872	1.015	176.932
					1.065	32.7558	1.065	36.5918	1.065	38.3558	1.065	79.358	1.065	76.7545	1.065	89.1548	1.065	147.167	1.065	154.415	1.065	141.742	1.065	175.285	1.065	143.477	1.065	173.745
					1.115	32.828	1.115	36.4067	1.115	38.6248	1.115	78.4892	1.115	76.962	1.115	88.7855	1.115	144.51	1.115	153.393	1.115	140.775	1.115	172.805	1.115	139.987	1.115	172.245
					1.165	32.5307	1.165	36.5703	1.165	38.4038	1.165	78.4038	1.165	76.508	1.165	88.2928	1.165	142.3	1.165	150.717	1.165	139.56	1.165	169.43	1.165	139.093	1.165	169.982
					1.215	32.5062	1.215	36.3523	1.215	37.3002	1.215	77.6745	1.215	76.0235	1.215	87.918	1.215	140.86	1.215	149.52	1.215	137.838	1.215	167.238	1.215	136.235	1.215	166.9
					1.265	32.5308	1.265	36.3312	1.265	37.6725	1.265	78.1293	1.265	75.8427	1.265	87.9263	1.265	139.542	1.265	147.443	1.265	136.063	1.265	163.618	1.265	135.008	1.265	165.645
					1.315	32.2998	1.315	36.3187	1.315	38.823	1.315	77.5617	1.315	75.4765	1.315	87.3928	1.315	139.342	1.315	146.707	1.315	135.798	1.315	160.815	1.315	132.162	1.315	162.69
					1.365	32.2315	1.365	35.9903	1.365	37.9138	1.365	77.3825	1.365	75.1935	1.365	87.2295	1.365	137.298	1.365	145.345	1.365	133.808	1.365	159.24	1.365	130.787	1.365	161.25
					1.415	32.153	1.415	35.926	1.415	37.7952	1.415	76.265	1.415	74.823	1.415	86.9852	1.415	136.378	1.415	143.79	1.415	132.847	1.415	156.577	1.415	129.6	1.415	159.378
					1.465	32.2798	1.465	35.7682	1.465	38.0007	1.465	76.8772	1.465	75.4352	1.465	86.6365	1.465	135.018	1.465	142.642	1.465	131.838	1.465	155.612	1.465	126.437	1.465	157.743
					1.515	32.0878	1.515	35.7957	1.515	38.395	1.515	76.3922	1.515	74.3353	1.515	86.876	1.515	133.8	1.515	141.582	1.515	130.878	1.515	152.753	1.515	125.168	1.515	156.228
					1.565	31.987	1.565	35.51	1.565	37.7212	1.565	76.1838	1.565	74.0568	1.565	86.4647	1.565	132.535	1.565	140.707	1.565	129.872	1.565	150.962	1.565	124.12	1.565	155.677
					1.615	32.0172	1.615	35.6808	1.615	37.4435	1.615	75.8057	1.615	73.7855	1.615	85.8702	1.615	131.985	1.615	138.288	1.615	129.067	1.615	149.04	1.615	122.515	1.615	153.753
					1.665	31.8332	1.665	35.3873	1.665	37.1662	1.665	75.6353	1.665	73.5595	1.665	85.7605	1.665	130.848	1.665	137.833	1.665	128.167	1.665	146.773	1.665	121.187	1.665	151.77
					1.715	31.8437	1.715	35.469	1.715	37.2943	1.715	75.4612	1.715	73.446	1.715	85.5755	1.715	128.892	1.715	136.767	1.715	127	1.715	145.588	1.715	119.667	1.715	150.977
					1.765	31.8183	1.765	35.2157	1.765	37.5245	1.765	75.2313	1.765	73.1128	1.765	85.3845	1.765	128.103	1.765	135.285	1.765	126.358	1.765	143.998	1.765	118.393	1.765	150.207
					1.815	31.5052	1.815	35.1748	1.815	36.3345	1.815	74.9682	1.815	73.0458	1.815	84.9777	1.815	127.772	1.815	135.247	1.815	125.252	1.815	142.605	1.815	116.592	1.815	148.182
					1.865	31.8795	1.865	35.361	1.865	36.4855	1.865	74.7272	1.865	72.3033	1.865	85.0935	1.865	126.295	1.865	133.25	1.865	124.633	1.865	140.903	1.865	115.527	1.865	147.657
					1.915	31.444	1.915	35.3623	1.915	37.1497	1.915	74.7152	1.915	72.1957	1.915	84.613	1.915	125.56	1.915	133.663	1.915	123.845	1.915	138.953	1.915	114.607	1.915	145.61
					1.965	31.5628	1.965	35.086	1.965	36.7967	1.965	74.4822	1.965	72.6448	1.965	84.4728	1.965	124.68	1.965	132.253	1.965	123.025	1.965	138.508	1.965	112.93	1.965	144.998
					2.015	31.6248	2.015	35.2467	2.015	37.3695	2.015	73.8512	2.015	72.4097	2.015	84.2565	2.015	124.152	2.015	131.055	2.015	122.475	2.015	136.55	2.015	112.263	2.015	143.932
					2.065	31.2823	2.065	35.0087	2.065	36.4008	2.065	73.8712	2.065	71.9248	2.065	84.0882	2.065	124.028	2.065	130.728	2.065	121.537	2.065	135.523	2.065	111.317	2.065	142.798
					2.115	31.3197	2.115	34.695	2.115	36.2175	2.115	73.4248	2.115	71.4413	2.115	83.9673	2.115	122.308	2.115	129.132	2.115	120.95	2.115	133.957	2.115	109.987	2.115	141.718
					2.165	31.1837	2.165	34.6655	2.165	36.4792	2.165	73.121	2.165	71.4398	2.165	83.3998	2.165	121.732	2.165	128.89	2.165	120.03	2.165	132.985	2.165	109.087	2.165	140.418
					2.215	31.1045	2.215	34.71	2.215	36.4532	2.215	73.0383	2.215	71.6547	2.215	83.3727	2.215	120.728	2.215	127.692	2.215	119.838	2.215	131.965	2.215	107.785	2.215	139.913
					2.265	31.1835	2.265	34.8862	2.265	36.341	2.265	73.159	2.265	71.4247	2.265	83.2307	2.265	120.288	2.265	127.102	2.265	118.755	2.265	130.29	2.265	106.695	2.265	138.117
					2.315	31.0587	2.315	34.7033	2.315	36.3937	2.315	72.9758	2.315	70.8192	2.315	83.2797	2.315	119.312	2.315	126.608	2.315	118.193	2.315	129.393	2.315	105.895	2.315	137.77
					2.365	31.0575	2.365	34.5198	2.365	36.2177	2.365	72.396	2.365	71.0042	2.365	83.2563	2.365	118.518	2.365	126.195	2.365	117.888	2.365	128.34	2.365	105.285	2.365	137.852
					2.415	31.0465	2.415	34.6203	2.415	36.0412	2.415	72.6345	2.415	71.2327	2.415	82.763	2.415	118.418	2.415	125.46	2.415	117.015	2.415	127.67	2.415	104.777	2.415	135.32
					2.465	30.8382	2.465	34.5918	2.465	35.9815	2.465	72.169	2.465	70.6555	2.465	82.8913	2.465	117.343	2.465	124.503	2.465	116.5	2.465	126.232	2.465	103.572	2.465	135.345
					2.515	31.0393	2.515	34.4658	2.515	36.2098	2.515	72.139	2.515	70.1112	2.515	82.7247	2.515	117.748	2.515	124.875	2.515	116.327	2.515	125.32	2.515	102.91	2.515	134.402
					2.565	30.7508	2.565	34.3323	2.565	36.3645	2.565	72.0557	2.565	70.1603	2.565	82.6132	2.565	116.655	2.565	123.695	2.565	115.26	2.565	125.002	2.565	101.993	2.565	133.477
					2.615	30.8962	2.615	34.3127	2.615	35.9705	2.615	72.1095	2.615	70.299	2.615	82.0688	2.615	115.802	2.615	123.11	2.615	115.203	2.615	123.243	2.615	101.445	2.615	132.885
					2.665	30.8053	2.665	34.3043	2.665	36.0288	2.665	71.984	2.665	70.4067	2.665	82.2345	2.665	114.975	2.665	121.947	2.665	114.477	2.665	123.137	2.665	100.61	2.665	132.533
					2.715	30.6515	2.715	34.3252	2.715	35.9328	2.715	71.5687	2.715	69.501	2.715	81.9517	2.715	113.402	2.715	121.252	2.715	114.692	2.715	121.353	2.715	99.7192	2.715	132.005
					2.765	30.8895	2.765	34.1195	2.765	35.9332	2.765	70.994	2.765	69.2372	2.765	82.1622	2.765	114.09	2.765	121.885	2.765	114.135	2.765	120.918	2.765	99.0645	2.765	130.263
					2.815	30.5463	2.815	34.066	2.815	35.7855	2.815	71.1198	2.815	69.3505	2.815	81.9352	2.815	113.313	2.815	120.588	2.815	113.367	2.815	120.163	2.815	97.9685	2.815	129.752
					2.865	30.6663	2.865	34.0782	2.865	35.6977	2.865	71.1218	2.865	69.2723	2.865	81.8477	2.865	113.263	2.865	120.018	2.865	112.31	2.865	119.025	2.865	97.5695	2.865	129.407
					2.915	30.5753	2.915	34.1273	2.915	35.7885	2.915	71.096	2.915	69.6505	2.915	81.7318	2.915	112.275	2.915	119.38	2.915	112.277	2.915	118.712	2.915	96.5552	2.915	128.405
					2.965	30.52	2.965	33.9417	2.965	35.7018	2.965	70.682	2.965	68.9488	2.965	81.4043	2.965	112.127	2.965	118.29	2.965	111.805	2.965	117.417	2.965	95.822	2.965	127.925
					3.015	30.5778	3.015	34.0072	3.015	35.4293	3.015	70.4713	3.015	69.0253	3.015	81.4348	3.015	111.428	3.015	119.017	3.015	111.16	3.015	116.99	3.015	95.9833	3.015	127.212
					3.065	30.3995	3.065	33.9098	3.065	35.404	3.065	70.409	3.065	69.0372	3.065	81.3613	3.065	110.435	3.065	118.338	3.065	111.037	3.065	116.227	3.065	94.4478	3.065	126.507
					3.115	30.372	3.115	33.8817	3.115	35.2947	3.115	70.3738	3.115	69.2612	3.115	81.4035	3.115	110.558	3.115	118.253	3.115	110.323	3.115	115.873	3.115	94.1563	3.115	125.79
					3.165	30.543	3.165	33.8623	3.165	35.4642	3.165	70.3093	3.165	68.651	3.165	81.198	3.165	110.072	3.165	117.427	3.165	109.673	3.165	114.837	3.165	93.2307	3.165	125.073
					3.215	30.232	3.215	33.6703	3.215	35.232	3.215	70.168	3.215	68.4003	3.215	81.0105	3.215	109.703	3.215	116.343	3.215	109.643	3.215	114.155	3.215	92.701	3.215	124.3
					3.265	30.5743	3.265	33.94	3.265	35.1508	3.265	70.1568	3.265	68.5182	3.265	81.1693	3.265	109.228	3.265	116.818	3.265	109.363	3.265	114.165	3.265	92.0127	3.265	122.957
					3.315	30.0758	3.315	33.7067	3.315	35.2755	3.315	69.4507	3.315	68.5728	3.315	80.9675	3.315	108.207	3.315	116.073	3.315	108.838	3.315	112.802	3.315	91.7217	3.315	123.657
					3.365	30.291	3.365	33.707	3.365	35.162	3.365	69.4638	3.365	68.104	3.365	80.8582	3.365	108.413	3.365	116.017	3.365	108.67	3.365	112.447	3.365	90.9502	3.365	122.235
					3.415	30.2678	3.415	33.7593	3.415	35.2958	3.415	69.6972	3.415	68.108	3.415	80.5833	3.415	108.14	3.415	115.437	3.415	108.313	3.415	111.72	3.415	90.4357	3.415	121.877
					3.465	30.102	3.465	33.6802	3.465	35.3115	3.465	69.7555	3.465	67.8713	3.465	80.505	3.465	107.453	3.465	115.088	3.465	107.51	3.465	110.718	3.465	89.5745	3.465	121.245
					3.515	30.2095	3.515	33.425	3.515	35.4312	3.515	69.4322	3.515	68.0743	3.515	80.8958	3.515	107.798	3.515	114.44	3.515	107.665	3.515	110.48	3.515	89.6108	3.515	121.09
					3.565	29.9447	3.565	33.3178	3.565	35.0235	3.565	69.0248	3.565	67.4727	3.565	80.424	3.565	106.71	3.565	113.872	3.565	107.287	3.565	109.507	3.565	88.498	3.565	120.655
					3.615	30.0037	3.615	33.2757	3.615	35.0637	3.615	69.3032	3.615	68.0645	3.615	80.503	3.615	105.687	3.615	113.873	3.615	106.595	3.615	109.783	3.615	88.6872	3.615	120.252
					3.665	30.2132	3.665	33.2728	3.665	34.7525	3.665	68.9357	3.665	67.9933	3.665	80.1733	3.665	105.492	3.665	113.635	3.665	106.708	3.665	109.27	3.665	87.2708	3.665	119.833
					3.715	29.9125	3.715	33.4712	3.715	34.8817	3.715	68.8742	3.715	67.406	3.715	80.4953	3.715	105.492	3.715	113.075	3.715	106.178	3.715	108.678	3.715	87.3677	3.715	118.807
					3.765	30.003	3.765	33.1917	3.765	35.2108	3.765	68.7795	3.765	67.3325	3.765	80.0312	3.765	104.338	3.765	112.358	3.765	105.975	3.765	107.745	3.765	86.755	3.765	118.982
					3.815	30.0052	3.815	33.2738	3.815	34.8792	3.815	68.7528	3.815	67.2625	3.815	80.2063	3.815	104.668	3.815	112.23	3.815	105.625	3.815	106.582	3.815	86.3582	3.815	117.885
					3.865	29.8458	3.865	33.2685	3.865	34.9183	3.865	68.673	3.865	67.3023	3.865	79.9065	3.865	104.287	3.865	111.883	3.865	105.627	3.865	106.673	3.865	85.9285	3.865	117.465
					3.915	29.9178	3.915	33.1322	3.915	34.697	3.915	68.4238	3.915	66.6862	3.915	79.7973	3.915	103.645	3.915	111.527	3.915	105.108	3.915	105.392	3.915	85.506	3.915	116.775
					3.965	29.7458	3.965	33.2425	3.965	34.5035	3.965	68.3115	3.965	67.0097	3.965	79.906	3.965	103.838	3.965	111.103	3.965	104.725	3.965	105.23	3.965	84.8673	3.965	116.807
					4.015	29.8547	4.015	33.0167	4.015	34.7782	4.015	68.3777	4.015	66.7697	4.015	79.609	4.015	103.118	4.015	111.38	4.015	104.7	4.015	104.767	4.015	84.5862	4.015	116.505
					4.065	29.868	4.065	32.9463	4.065	34.745	4.065	68.0892	4.065	66.7937	4.065	79.8435	4.065	102.972	4.065	110.21	4.065	104.31	4.065	103.95	4.065	84.0363	4.065	116.005
					4.115	29.8092	4.115	33.1408	4.115	34.7395	4.115	68.1173	4.115	66.7853	4.115	79.572	4.115	102.708	4.115	111.178	4.115	104.123	4.115	103.675	4.115	83.7095	4.115	114.95
					4.165	29.7813	4.165	33.1037	4.165	34.8435	4.165	67.988	4.165	66.607	4.165	79.5167	4.165	102.088	4.165	110.765	4.165	104.13	4.165	102.747	4.165	83.5685	4.165	114.82
					4.215	29.725	4.215	33.1585	4.215	34.6185	4.215	67.8962	4.215	66.5528	4.215	79.472	4.215	102.132	4.215	110.075	4.215	103.5	4.215	102.483	4.215	82.8698	4.215	114.708
					4.265	29.724	4.265	33.1773	4.265	34.6137	4.265	67.5788	4.265	65.9288	4.265	79.4908	4.265	101.812	4.265	109.937	4.265	103.163	4.265	101.597	4.265	82.1507	4.265	113.71
					4.315	29.631	4.315	33.1343	4.315	34.6383	4.315	67.651	4.315	66.3563	4.315	79.126	4.315	101.174	4.315	109.623	4.315	102.987	4.315	101.708	4.315	82.1223	4.315	113.613
					4.365	29.875	4.365	33.0347	4.365	34.2638	4.365	67.3325	4.365	65.9998	4.365	79.3932	4.365	100.784	4.365	109.047	4.365	102.935	4.365	100.742	4.365	81.6637	4.365	113.447
					4.415	29.6282	4.415	32.8718	4.415	34.2595	4.415	67.3408	4.415	66.1163	4.415	79.403	4.415	100.379	4.415	109.318	4.415	102.552	4.415	100.022	4.415	81.3803	4.415	111.98
					4.465	29.6427	4.465	33.1563	4.465	34.1967	4.465	67.4342	4.465	65.7002	4.465	79.1668	4.465	100.185	4.465	109.518	4.465	102.21	4.465	99.8705	4.465	80.6615	4.465	112.522
					4.515	29.7347	4.515	32.9792	4.515	34.3953	4.515	67.0247	4.515	65.6712	4.515	79.3072	4.515	99.9533	4.515	108.633	4.515	101.942	4.515	99.0262	4.515	80.4075	4.515	111.675
					4.565	29.3882	4.565	32.7062	4.565	34.2322	4.565	67.1717	4.565	65.7675	4.565	79.2133	4.565	99.5768	4.565	108.57	4.565	101.623	4.565	99.283	4.565	79.9365	4.565	111.623
					4.615	29.877	4.615	32.7155	4.615	34.1447	4.615	67.01	4.615	65.5837	4.615	79.5528	4.615	99.5315	4.615	107.747	4.615	101.383	4.615	98.2967	4.615	79.7413	4.615	111.155
					4.665	29.4513	4.665	32.8967	4.665	34.1142	4.665	67.2147	4.665	65.7087	4.665	79.4147	4.665	99.3593	4.665	108.337	4.665	101.395	4.665	98.7078	4.665	79.0305	4.665	110.74
					4.715	29.5217	4.715	32.6822	4.715	33.9732	4.715	66.9893	4.715	65.294	4.715	79.2828	4.715	98.1565	4.715	107.938	4.715	100.893	4.715	97.5178	4.715	79.2342	4.715	110.262
					4.765	29.3685	4.765	32.7362	4.765	34.1897	4.765	66.6843	4.765	65.6385	4.765	79.5198	4.765	98.6937	4.765	107.183	4.765	100.356	4.765	97.2638	4.765	78.4795	4.765	109.573
					4.815	29.4785	4.815	32.6112	4.815	34.2987	4.815	66.7017	4.815	65.1008	4.815	79.1703	4.815	98.0065	4.815	107.478	4.815	100.487	4.815	96.7063	4.815	78.5637	4.815	109.78
					4.865	29.5103	4.865	32.459	4.865	34.375	4.865	66.4082	4.865	65.0935	4.865	79.3385	4.865	97.9932	4.865	106.538	4.865	99.5907	4.865	96.2513	4.865	77.8853	4.865	109.098
					4.915	29.3613	4.915	32.5308	4.915	33.956	4.915	66.7988	4.915	65.1887	4.915	79.1613	4.915	97.4028	4.915	106.497	4.915	99.775	4.915	96.2988	4.915	77.5387	4.915	109.072
					4.965	29.3617	4.965	32.5727	4.965	33.9815	4.965	66.2005	4.965	64.8677	4.965	79.539	4.965	97.3833	4.965	106.277	4.965	99.3708	4.965	95.3963	4.965	77.1207	4.965	108.395
					5.015	29.3925	5.015	32.7023	5.015	34.0652	5.015	66.4492	5.015	65.1322	5.015	79.1715	5.015	97.2498	5.015	106.175	5.015	99.3078	5.015	95.3695	5.015	76.7745	5.015	108.327
					5.115	29.4507	5.115	32.4985	5.115	33.928	5.115	66.2185	5.115	65.1377	5.115	79.205	5.115	96.2977	5.115	105.907	5.115	98.255	5.115	94.3557	5.115	76.3122	5.115	107.325
					5.215	29.2952	5.215	32.4348	5.215	34.1128	5.215	66.0102	5.215	64.6877	5.215	79.2685	5.215	96.5112	5.215	105.332	5.215	98.0432	5.215	93.4912	5.215	75.9117	5.215	106.683
					5.315	29.1178	5.315	32.5032	5.315	33.9228	5.315	66.0208	5.315	64.5512	5.315	79.2417	5.315	95.6962	5.315	104.217	5.315	97.4307	5.315	93.1953	5.315	75.1958	5.315	106.272
					5.415	29.0257	5.415	32.3777	5.415	33.723	5.415	65.9077	5.415	64.4273	5.415	79.0992	5.415	95.1173	5.415	104.517	5.415	97.2727	5.415	92.2073	5.415	74.8438	5.415	105.902
					5.515	29.2343	5.515	32.3733	5.515	33.6023	5.515	65.779	5.515	64.4137	5.515	78.9957	5.515	94.5095	5.515	103.71	5.515	96.9273	5.515	91.7013	5.515	74.0138	5.515	105.307
					5.615	29.2557	5.615	32.3678	5.615	33.5802	5.615	65.3813	5.615	64.4607	5.615	78.587	5.615	94.4942	5.615	103.088	5.615	96.444	5.615	91.1133	5.615	73.4998	5.615	104.085
					5.715	28.9065	5.715	31.9315	5.715	33.7183	5.715	65.0957	5.715	64.0915	5.715	78.4987	5.715	93.6558	5.715	101.743	5.715	95.748	5.715	90.2808	5.715	73.181	5.715	103.362
					5.815	28.9275	5.815	32.0422	5.815	33.7623	5.815	65.1067	5.815	63.8427	5.815	78.47	5.815	93.4048	5.815	101.608	5.815	95.787	5.815	89.1823	5.815	72.7875	5.815	102.847
					5.915	28.832	5.915	32.1735	5.915	33.3385	5.915	65.014	5.915	63.8993	5.915	78.4877	5.915	92.5783	5.915	101.488	5.915	95.4712	5.915	88.4133	5.915	71.899	5.915	102.293
					6.015	28.9558	6.015	31.9303	6.015	33.4305	6.015	65.0588	6.015	63.6745	6.015	78.2783	6.015	92.5273	6.015	100.86	6.015	95.4633	6.015	88.046	6.015	71.5632	6.015	101.789
					6.115	28.9733	6.115	32.1573	6.115	33.4627	6.115	64.5413	6.115	63.4608	6.115	78.2748	6.115	92.33	6.115	100.716	6.115	95.1437	6.115	87.8843	6.115	71.0785	6.115	100.853
					6.215	28.7748	6.215	31.9425	6.215	33.201	6.215	64.4745	6.215	63.1345	6.215	77.8972	6.215	91.8008	6.215	99.5445	6.215	94.6952	6.215	87.019	6.215	70.9448	6.215	100.386
					6.315	28.744	6.315	32.019	6.315	33.4498	6.315	64.276	6.315	63.3422	6.315	77.8182	6.315	91.219	6.315	98.8497	6.315	94.3682	6.315	86.2915	6.315	70.3382	6.315	100.026
					6.415	28.765	6.415	32.0168	6.415	33.5337	6.415	64.3072	6.415	63.1018	6.415	77.4533	6.415	90.919	6.415	98.6857	6.415	94.0473	6.415	86.0218	6.415	69.9517	6.415	99.5032
					6.515	28.9147	6.515	31.776	6.515	33.0127	6.515	64.2387	6.515	62.7987	6.515	77.3508	6.515	90.5012	6.515	98.6647	6.515	93.8292	6.515	84.97	6.515	69.3957	6.515	98.8993
					6.615	28.7992	6.615	31.8047	6.615	33.0665	6.615	63.9877	6.615	62.6047	6.615	76.9693	6.615	90.211	6.615	98.2108	6.615	93.5327	6.615	84.7332	6.615	68.9943	6.615	98.4917
					6.715	28.5562	6.715	31.746	6.715	33.1348	6.715	63.7338	6.715	62.4467	6.715	76.9438	6.715	89.6315	6.715	97.654	6.715	93.3088	6.715	84.8883	6.715	68.5315	6.715	98.3202
					6.815	28.4993	6.815	31.5358	6.815	32.9457	6.815	63.5015	6.815	62.5985	6.815	76.7365	6.815	89.5687	6.815	96.9232	6.815	92.8447	6.815	84.403	6.815	68.1197	6.815	97.9002
					6.915	28.5177	6.915	31.5667	6.915	32.9917	6.915	63.1322	6.915	61.9977	6.915	76.6228	6.915	88.7815	6.915	96.5997	6.915	92.6687	6.915	83.5577	6.915	67.5742	6.915	97.087
					7.015	28.5367	7.015	31.625	7.015	32.8952	7.015	63.52	7.015	62.23	7.015	76.4453	7.015	88.2088	7.015	96.7078	7.015	92.2907	7.015	83.1113	7.015	66.9287	7.015	97.0442
					7.115	28.4925	7.115	31.5997	7.115	32.8367	7.115	63.4993	7.115	62.0228	7.115	76.26	7.115	88.2285	7.115	96.7657	7.115	92.052	7.115	82.9913	7.115	67.0505	7.115	96.2405
					7.215	28.3207	7.215	31.328	7.215	32.668	7.215	63.4608	7.215	61.7268	7.215	76.1632	7.215	87.8748	7.215	96.4125	7.215	91.9623	7.215	82.8007	7.215	66.7397	7.215	96.412
					7.315	28.3223	7.315	31.3598	7.315	32.7907	7.315	63.0398	7.315	61.8062	7.315	76.0195	7.315	87.6018	7.315	95.9077	7.315	91.525	7.315	82.7002	7.315	65.9937	7.315	95.4163
					7.415	28.2842	7.415	31.5075	7.415	32.755	7.415	62.8675	7.415	61.9133	7.415	75.686	7.415	87.308	7.415	95.1378	7.415	91.4708	7.415	82.3982	7.415	65.89	7.415	95.2963
					7.515	28.3778	7.515	31.515	7.515	32.7073	7.515	62.7927	7.515	61.5235	7.515	76.1058	7.515	86.6832	7.515	95.1242	7.515	90.9132	7.515	81.5842	7.515	65.722	7.515	94.732
					7.615	28.2083	7.615	31.314	7.615	32.7733	7.615	62.7743	7.615	61.6615	7.615	75.4497	7.615	86.5223	7.615	94.9433	7.615	90.7315	7.615	80.7988	7.615	65.3595	7.615	94.2737
					7.715	28.3393	7.715	31.2647	7.715	32.5988	7.715	62.9342	7.715	61.2072	7.715	75.5363	7.715	86.4692	7.715	94.6467	7.715	90.3878	7.715	80.3777	7.715	65.154	7.715	93.8982
					7.815	28.156	7.815	31.3387	7.815	32.6817	7.815	62.381	7.815	61.5308	7.815	75.7327	7.815	86.221	7.815	94.2407	7.815	90.1352	7.815	80.4928	7.815	64.8503	7.815	93.2455
					7.915	28.314	7.915	31.0655	7.915	32.5457	7.915	62.4027	7.915	61.3447	7.915	75.5112	7.915	85.824	7.915	94.5	7.915	89.7815	7.915	80.2357	7.915	64.4548	7.915	93.2972
					8.015	28.271	8.015	31.1492	8.015	32.4272	8.015	62.1273	8.015	61.254	8.015	75.2778	8.015	85.3943	8.015	93.3465	8.015	89.2053	8.015	79.9168	8.015	63.9868	8.015	92.7188
					8.115	28.1573	8.115	31.3873	8.115	32.418	8.115	62.347	8.115	60.9757	8.115	75.2492	8.115	85.0685	8.115	93.4792	8.115	89.015	8.115	79.5883	8.115	63.6858	8.115	92.5083
					8.215	28.1718	8.215	31.2217	8.215	32.5583	8.215	62.38	8.215	61.02	8.215	74.9695	8.215	84.7607	8.215	93.1877	8.215	88.9068	8.215	79.1433	8.215	63.5048	8.215	92.1695
					8.315	28.0628	8.315	31.1252	8.315	32.3408	8.315	62.2245	8.315	60.8098	8.315	74.7905	8.315	84.513	8.315	92.4183	8.315	88.465	8.315	78.3748	8.315	63.1365	8.315	91.503
					8.415	28.1592	8.415	31.3665	8.415	32.3065	8.415	62.0263	8.415	60.6748	8.415	74.5613	8.415	84.3093	8.415	92.4888	8.415	88.3427	8.415	78.2995	8.415	62.5268	8.415	91.3763
					8.515	27.8187	8.515	31.1215	8.515	32.2977	8.515	61.7205	8.515	60.4367	8.515	74.3793	8.515	83.9088	8.515	91.5828	8.515	87.9672	8.515	78.2958	8.515	62.2942	8.515	90.698
					8.615	28.1135	8.615	30.941	8.615	32.2102	8.615	61.447	8.615	60.728	8.615	74.5618	8.615	83.7065	8.615	91.709	8.615	87.6335	8.615	77.9777	8.615	61.9153	8.615	90.9063
					8.715	27.7822	8.715	31.0552	8.715	32.0778	8.715	61.5153	8.715	60.6928	8.715	74.294	8.715	83.3665	8.715	91.594	8.715	87.3585	8.715	77.2932	8.715	61.9585	8.715	89.8127
					8.815	27.8887	8.815	30.9175	8.815	32.3027	8.815	61.4622	8.815	60.4387	8.815	74.5127	8.815	83.4868	8.815	91.367	8.815	87.0278	8.815	76.9825	8.815	61.6723	8.815	89.751
					8.915	27.9213	8.915	30.996	8.915	32.1147	8.915	61.7082	8.915	59.924	8.915	74.4137	8.915	83.2477	8.915	90.4332	8.915	86.625	8.915	76.4068	8.915	61.264	8.915	89.2217
					9.015	27.9175	9.015	30.8255	9.015	32.0352	9.015	61.008	9.015	59.9473	9.015	74.6177	9.015	82.7132	9.015	90.0283	9.015	86.3703	9.015	76.1442	9.015	61.1085	9.015	89.0628
					9.115	27.8768	9.115	30.7718	9.115	32.1557	9.115	61.2273	9.115	60.0217	9.115	74.5373	9.115	82.4802	9.115	89.9137	9.115	86.0367	9.115	76.0975	9.115	60.8858	9.115	88.756
					9.215	27.7002	9.215	30.8388	9.215	32.0528	9.215	61.0948	9.215	59.9367	9.215	74.5562	9.215	82.1712	9.215	88.8035	9.215	85.6332	9.215	75.9318	9.215	60.4913	9.215	88.5623
					9.315	27.8207	9.315	30.7208	9.315	32.0852	9.315	61.142	9.315	59.956	9.315	74.3138	9.315	82.159	9.315	89.2	9.315	85.5293	9.315	75.0558	9.315	60.6692	9.315	88.0305
					9.415	28.3508	9.415	30.8083	9.415	31.9375	9.415	61.3188	9.415	60.0752	9.415	74.2487	9.415	81.8618	9.415	89.83	9.415	84.9372	9.415	74.8777	9.415	60.1632	9.415	87.8868
					9.515	27.7117	9.515	30.837	9.515	32.1308	9.515	60.9875	9.515	59.9753	9.515	74.1828	9.515	81.6322	9.515	89.1247	9.515	84.7882	9.515	74.4338	9.515	59.9013	9.515	87.1833
					9.615	27.6448	9.615	30.8253	9.615	31.8253	9.615	60.7573	9.615	59.5603	9.615	74.1375	9.615	81.5913	9.615	88.7565	9.615	84.6948	9.615	74.288	9.615	59.4897	9.615	87.0003
					9.715	27.8133	9.715	30.6018	9.715	31.908	9.715	60.7683	9.715	59.2245	9.715	73.8132	9.715	81.0155	9.715	88.915	9.715	84.0788	9.715	74.0427	9.715	59.6363	9.715	86.7122
					9.815	27.8618	9.815	30.5598	9.815	31.9293	9.815	60.5432	9.815	59.3242	9.815	74.028	9.815	80.8695	9.815	89.0682	9.815	83.6482	9.815	73.7115	9.815	59.2902	9.815	86.4163
					9.915	27.7213	9.915	30.6532	9.915	31.9358	9.915	60.145	9.915	59.502	9.915	73.776	9.915	80.7945	9.915	89.0842	9.915	83.3898	9.915	73.4	9.915	58.863	9.915	86.3967
					10.015	27.6577	10.015	30.4318	10.015	31.7033	10.015	60.7158	10.015	58.6977	10.015	73.3628	10.015	80.539	10.015	88.5297	10.015	83.2252	10.015	73.076	10.015	58.5143	10.015	86.1243
					10.515	27.4243	10.515	30.467	10.515	31.4635	10.515	60.0323	10.515	58.883	10.515	72.9732	10.515	79.5257	10.515	88.3098	10.515	82.7663	10.515	71.7903	10.515	57.498	10.515	84.9552
					11.015	27.2785	11.015	30.3145	11.015	31.5185	11.015	59.1473	11.015	58.4003	11.015	72.204	11.015	78.1647	11.015	87.2648	11.015	81.1307	11.015	70.8535	11.015	57.0575	11.015	83.2503
					11.515	27.0262	11.515	30.052	11.515	31.916	11.515	58.9738	11.515	58.0642	11.515	71.978	11.515	77.1268	11.515	84.8155	11.515	80.156	11.515	70.0735	11.515	55.4458	11.515	81.8223
					12.015	26.8837	12.015	30.1615	12.015	31.222	12.015	58.769	12.015	57.52	12.015	71.4152	12.015	76.749	12.015	83.611	12.015	79.5297	12.015	69.095	12.015	54.7787	12.015	81.0192
					12.515	26.9853	12.515	29.9685	12.515	31.035	12.515	58.5712	12.515	57.6358	12.515	71.2005	12.515	75.8778	12.515	82.9805	12.515	78.9948	12.515	67.8185	12.515	53.64	12.515	79.9275
					13.015	26.8682	13.015	29.702	13.015	30.8765	13.015	58.0717	13.015	57.2638	13.015	70.6337	13.015	74.8735	13.015	82.785	13.015	78.5005	13.015	67.2348	13.015	53.0972	13.015	78.907
					13.515	26.9202	13.515	29.691	13.515	30.6627	13.515	57.9383	13.515	56.835	13.515	69.7653	13.515	74.6325	13.515	81.7868	13.515	77.7442	13.515	66.3615	13.515	52.2432	13.515	77.4927
					14.015	26.6032	14.015	29.4892	14.015	30.3735	14.015	57.6422	14.015	56.3962	14.015	69.3568	14.015	74.0455	14.015	81.2127	14.015	77.5852	14.015	66.5815	14.015	51.5133	14.015	76.992
					14.515	25.857	14.515	29.4077	14.515	30.3948	14.515	56.9635	14.515	56.1828	14.515	68.3667	14.515	71.8135	14.515	81.4853	14.515	77.3168	14.515	65.5938	14.515	51.1712	14.515	76.3772
					15.015	26.904	15.015	29.2805	15.015	30.1825	15.015	56.7623	15.015	56.0218	15.015	67.741	15.015	71.9668	15.015	80.754	15.015	76.5887	15.015	64.5713	15.015	50.301	15.015	75.0903
					15.515	26.3408	15.515	29.1145	15.515	30.2862	15.515	56.6943	15.515	55.5827	15.515	66.9023	15.515	72.5253	15.515	78.792	15.515	75.8978	15.515	63.7573	15.515	49.6988	15.515	74.5575
					16.015	26.3375	16.015	29.0522	16.015	30.128	16.015	56.3048	16.015	55.3172	16.015	66.6965	16.015	69.3085	16.015	78.0265	16.015	74.9825	16.015	63.1153	16.015	49.228	16.015	73.6068
					16.515	26.3758	16.515	29.0433	16.515	30.0407	16.515	55.722	16.515	55.0615	16.515	66.3993	16.515	70.5895	16.515	78.319	16.515	73.761	16.515	63.1452	16.515	48.8148	16.515	71.452
					17.015	26.0842	17.015	28.9903	17.015	30.1735	17.015	55.5375	17.015	54.8623	17.015	66.1782	17.015	69.2123	17.015	76.291	17.015	72.8797	17.015	62.8688	17.015	48.1585	17.015	72.643
					17.515	26.4313	17.515	28.9145	17.515	29.84	17.515	55.1045	17.515	54.4962	17.515	66.4025	17.515	70.687	17.515	76.5297	17.515	72.7562	17.515	62.4173	17.515	47.6413	17.515	71.3107
					18.015	25.9703	18.015	28.7495	18.015	29.7507	18.015	55.2168	18.015	54.4653	18.015	66.027	18.015	70.269	18.015	76.3605	18.015	72.8682	18.015	61.4818	18.015	46.9965	18.015	71.119
					18.515	26.5942	18.515	28.6355	18.515	29.7628	18.515	54.7918	18.515	54.1403	18.515	65.6937	18.515	67.928	18.515	75.0852	18.515	72.926	18.515	60.6452	18.515	46.6865	18.515	70.5632
					19.015	25.303	19.015	28.6617	19.015	29.4382	19.015	54.7402	19.015	53.8705	19.015	65.6868	19.015	67.1573	19.015	74.3008	19.015	72.5457	19.015	59.5068	19.015	46.2388	19.015	69.736
					19.515	26.094	19.515	28.3758	19.515	29.3898	19.515	54.304	19.515	53.5943	19.515	65.5662	19.515	67.4925	19.515	73.6663	19.515	72.081	19.515	59.5637	19.515	45.9455	19.515	69.327
					20.015	25.1375	20.015	28.4198	20.015	29.3747	20.015	54.108	20.015	53.441	20.015	65.5532	20.015	65.653	20.015	73.2067	20.015	71.6035	20.015	59.2587	20.015	45.6905	20.015	68.7518
					20.515	25.1735	20.515	28.1462	20.515	29.4107	20.515	53.6925	20.515	53.1273	20.515	65.8403	20.515	65.7122	20.515	72.8828	20.515	71.5845	20.515	58.5437	20.515	45.1953	20.515	68.0243
					21.015	25.7798	21.015	28.4283	21.015	29.1063	21.015	53.5493	21.015	52.942	21.015	66.2437	21.015	65.6375	21.015	72.2903	21.015	70.8375	21.015	57.5747	21.015	44.8377	21.015	67.5892
					21.515	24.7957	21.515	28.2738	21.515	29.2407	21.515	53.186	21.515	52.669	21.515	66.0192	21.515	64.923	21.515	71.5563	21.515	70.335	21.515	56.9628	21.515	44.5908	21.515	67.3385
					22.015	25.0132	22.015	28.078	22.015	28.8215	22.015	53.2032	22.015	52.4672	22.015	65.984	22.015	64.8083	22.015	71.0205	22.015	69.4622	22.015	56.648	22.015	44.0942	22.015	66.5817
					22.515	24.9663	22.515	27.8845	22.515	28.7832	22.515	53.0548	22.515	52.5527	22.515	66.4182	22.515	64.7645	22.515	70.8503	22.515	68.4672	22.515	56.2923	22.515	43.9045	22.515	66.1543
					23.015	25.133	23.015	27.913	23.015	29.1405	23.015	52.5528	23.015	52.247	23.015	66.2832	23.015	63.7958	23.015	70.6772	23.015	67.9828	23.015	55.0763	23.015	43.3598	23.015	65.5638
					23.515	25.072	23.515	27.7785	23.515	28.5208	23.515	52.2928	23.515	52.1118	23.515	66.4163	23.515	63.5398	23.515	70.2638	23.515	67.7505	23.515	54.7572	23.515	43.1152	23.515	65.1662
					24.015	24.9657	24.015	27.8715	24.015	28.5758	24.015	52.2808	24.015	52.054	24.015	66.4612	24.015	63.4592	24.015	69.8803	24.015	67.5268	24.015	54.5182	24.015	42.7343	24.015	65.1028
					24.515	24.9263	24.515	27.7078	24.515	28.6878	24.515	52.3762	24.515	51.6112	24.515	66.0207	24.515	62.6735	24.515	69.6175	24.515	66.8675	24.515	54.0802	24.515	42.6972	24.515	64.2513
					25.015	24.946	25.015	27.7927	25.015	28.3193	25.015	52.1523	25.015	51.6637	25.015	66.5785	25.015	62.4848	25.015	69.1712	25.015	66.2875	25.015	54.4467	25.015	42.3488	25.015	64.3923
					25.515	24.9283	25.515	27.6475	25.515	28.5525	25.515	51.6113	25.515	51.2823	25.515	66.0313	25.515	62.5225	25.515	69.544	25.515	65.4105	25.515	54.4577	25.515	41.8023	25.515	64.1773
					26.015	24.9328	26.015	27.4815	26.015	28.2947	26.015	51.729	26.015	51.0953	26.015	66.2063	26.015	62.015	26.015	69.52	26.015	65.068	26.015	54.3362	26.015	41.7163	26.015	62.5295
					26.515	24.873	26.515	NaN	26.515	28.4145	26.515	NaN	26.515	NaN	26.515	65.9047	26.515	61.5465	26.515	NaN	26.515	64.291	26.515	NaN	26.515	NaN	26.515	NaN
					27.015	24.7883	27.015	27.2643	27.015	NaN	27.015	51.0908	27.015	50.9175	27.015	65.4925	27.015	61.4712	27.015	69.7488	27.015	NaN	27.015	54.2622	27.015	40.9295	27.015	62.114
					27.515	NaN	27.515	27.3785	27.515	27.9945	27.515	51.1818	27.515	NaN	27.515	NaN	27.515	NaN	27.515	NaN	27.515	63.6002	27.515	54.2007	27.515	NaN	27.515	63.4978
					28.015	24.8103	28.015	NaN	28.015	NaN	28.015	NaN	28.015	50.5903	28.015	64.7727	28.015	60.8097	28.015	69.5413	28.015	NaN	28.015	NaN	28.015	40.7962	28.015	60.9555
					28.515	NaN	28.515	27.3057	28.515	27.9627	28.515	50.6823	28.515	50.5762	28.515	64.9955	28.515	60.5073	28.515	69.1362	28.515	63.3633	28.515	NaN	28.515	40.5733	28.515	NaN
					29.015	24.6025	29.015	NaN	29.015	27.91	29.015	NaN	29.015	NaN	29.015	NaN	29.015	NaN	29.015	NaN	29.015	64.0057	29.015	53.6507	29.015	NaN	29.015	62.6147
					29.515	24.5902	29.515	27.1338	29.515	NaN	29.515	50.634	29.515	50.2525	29.515	64.3148	29.515	59.9058	29.515	68.4643	29.515	NaN	29.515	53.4135	29.515	40.1312	29.515	60.9818
					30.015	NaN	30.015	26.9908	30.015	27.8592	30.015	NaN	30.015	NaN	30.015	NaN	30.015	NaN	30.015	68.3925	30.015	64.0485	30.015	NaN	30.015	40.1453	30.015	NaN
					30.515	24.4367	30.515	NaN	30.515	27.6197	30.515	NaN	30.515	49.7973	30.515	62.7657	30.515	59.2407	30.515	NaN	30.515	63.4597	30.515	52.687	30.515	39.7682	30.515	59.4323
					31.015	24.4877	31.015	26.8628	31.015	NaN	31.015	50.1062	31.015	49.5995	31.015	61.971	31.015	59.2242	31.015	67.6875	31.015	NaN	31.015	NaN	31.015	NaN	31.015	59.8763
					31.515	NaN	31.515	NaN	31.515	27.6432	31.515	50.1777	31.515	NaN	31.515	NaN	31.515	58.9193	31.515	67.1642	31.515	63.0087	31.515	51.8307	31.515	NaN	31.515	59.9623
					32.015	24.2162	32.015	26.651	32.015	27.3938	32.015	NaN	32.015	49.3103	32.015	61.8237	32.015	58.5878	32.015	NaN	32.015	NaN	32.015	51.2135	32.015	39.0788	32.015	NaN
					32.515	NaN	32.515	26.7355	32.515	NaN	32.515	49.66	32.515	NaN	32.515	61.9692	32.515	NaN	32.515	67.673	32.515	62.9962	32.515	NaN	32.515	38.883	32.515	58.6175
					33.015	24.1897	33.015	NaN	33.015	27.1738	33.015	NaN	33.015	49.2067	33.015	NaN	33.015	57.9872	33.015	NaN	33.015	61.9945	33.015	50.4915	33.015	NaN	33.015	NaN
					33.515	24.1408	33.515	26.5952	33.515	NaN	33.515	NaN	33.515	48.9628	33.515	61.7452	33.515	NaN	33.515	67.4315	33.515	NaN	33.515	50.7797	33.515	38.6225	33.515	58.2805
					34.015	NaN	34.015	NaN	34.015	27.1298	34.015	49.1283	34.015	NaN	34.015	61.45	34.015	57.303	34.015	67.0297	34.015	61.0105	34.015	NaN	34.015	NaN	34.015	58.1447
					34.515	23.9523	34.515	26.5798	34.515	27.1785	34.515	NaN	34.515	48.6475	34.515	NaN	34.515	57.4967	34.515	NaN	34.515	NaN	34.515	51.5218	34.515	38.1995	34.515	NaN
					35.015	NaN	35.015	26.4265	35.015	NaN	35.015	49.049	35.015	NaN	35.015	61.0332	35.015	NaN	35.015	66.6442	35.015	NaN	35.015	NaN	35.015	38.2613	35.015	57.905
					35.515	23.931	35.515	NaN	35.515	26.9793	35.515	49.1617	35.515	NaN	35.515	NaN	35.515	NaN	35.515	NaN	35.515	59.9057	35.515	51.3715	35.515	NaN	35.515	NaN
					36.015	23.7052	36.015	26.368	36.015	NaN	36.015	NaN	36.015	NaN	36.015	60.8873	36.015	56.5295	36.015	66.4017	36.015	NaN	36.015	50.8457	36.015	37.767	36.015	57.0652
					36.515	NaN	36.515	26.5805	36.515	27.0833	36.515	48.9037	36.515	48.0927	36.515	60.6182	36.515	NaN	36.515	NaN	36.515	60.0807	36.515	50.3945	36.515	NaN	36.515	56.7325
					37.015	23.9537	37.015	NaN	37.015	27.025	37.015	NaN	37.015	47.9078	37.015	NaN	37.015	56.2923	37.015	66.3487	37.015	60.261	37.015	49.7987	37.015	NaN	37.015	56.8422
					37.515	23.8298	37.515	26.423	37.515	NaN	37.515	48.319	37.515	48.1452	37.515	59.8372	37.515	55.9857	37.515	66.386	37.515	NaN	37.515	NaN	37.515	37.5193	37.515	56.2867
					38.015	NaN	38.015	NaN	38.015	26.7495	38.015	NaN	38.015	NaN	38.015	59.5172	38.015	NaN	38.015	NaN	38.015	59.4398	38.015	NaN	38.015	NaN	38.015	NaN
					38.515	23.7752	38.515	26.091	38.515	NaN	38.515	48.383	38.515	47.6858	38.515	NaN	38.515	55.5438	38.515	65.6308	38.515	NaN	38.515	49.7847	38.515	36.9342	38.515	56.0715
					39.015	NaN	39.015	25.2322	39.015	26.9993	39.015	47.9298	39.015	NaN	39.015	59.2092	39.015	NaN	39.015	65.185	39.015	58.6792	39.015	NaN	39.015	37.0443	39.015	55.6417
					39.515	23.7182	39.515	NaN	39.515	26.7192	39.515	NaN	39.515	47.9337	39.515	NaN	39.515	NaN	39.515	NaN	39.515	58.608	39.515	49.5122	39.515	36.7598	39.515	NaN
					40.015	23.4708	40.015	25.9897	40.015	NaN	40.015	47.8312	40.015	47.4047	40.015	59.0317	40.015	55.016	40.015	63.2688	40.015	NaN	40.015	49.5498	40.015	NaN	40.015	55.3862
					40.515	NaN	40.515	25.5043	40.515	26.6745	40.515	48.2478	40.515	NaN	40.515	58.6977	40.515	55.0325	40.515	63.3245	40.515	57.8965	40.515	NaN	40.515	36.5277	40.515	54.9915
					41.015	23.6643	41.015	NaN	41.015	26.7773	41.015	NaN	41.015	47.8147	41.015	NaN	41.015	54.946	41.015	NaN	41.015	NaN	41.015	48.4725	41.015	NaN	41.015	NaN
					41.515	NaN	41.515	25.2217	41.515	NaN	41.515	47.5452	41.515	NaN	41.515	58.5398	41.515	NaN	41.515	62.6723	41.515	57.955	41.515	NaN	41.515	36.2792	41.515	54.8628
					42.015	23.4145	42.015	NaN	42.015	26.5042	42.015	47.2892	42.015	46.564	42.015	NaN	42.015	54.5547	42.015	NaN	42.015	57.8123	42.015	48.4742	42.015	36.098	42.015	NaN
					42.515	23.804	42.515	25.0598	42.515	26.4167	42.515	NaN	42.515	47.6522	42.515	58.807	42.515	NaN	42.515	61.9515	42.515	NaN	42.515	48.5515	42.515	NaN	42.515	54.4053
					43.015	NaN	43.015	25.681	43.015	NaN	43.015	47.2872	43.015	NaN	43.015	59.169	43.015	54.0148	43.015	62.1323	43.015	58.5327	43.015	NaN	43.015	36.031	43.015	54.2907
					43.515	23.2422	43.515	NaN	43.515	26.196	43.515	NaN	43.515	47.1727	43.515	NaN	43.515	53.844	43.515	NaN	43.515	NaN	43.515	48.4917	43.515	NaN	43.515	NaN
					44.015	22.0583	44.015	25.2765	44.015	NaN	44.015	46.8338	44.015	46.6445	44.015	59.779	44.015	NaN	44.015	62.0463	44.015	58.0603	44.015	NaN	44.015	35.5793	44.015	54.359
					44.515	NaN	44.515	25.6832	44.515	26.144	44.515	46.919	44.515	47.1032	44.515	60.1675	44.515	NaN	44.515	NaN	44.515	57.9695	44.515	47.9873	44.515	35.6062	44.515	53.861
					45.015	23.1055	45.015	25.4295	45.015	26.232	45.015	NaN	45.015	NaN	45.015	NaN	45.015	53.2942	45.015	NaN	45.015	NaN	45.015	47.7447	45.015	NaN	45.015	NaN
					45.515	NaN	45.515	25.4107	45.515	NaN	45.515	46.4852	45.515	46.0807	45.515	60.0363	45.515	53.0058	45.515	NaN	45.515	57.2057	45.515	NaN	45.515	35.372	45.515	53.5587
					46.015	23.041	46.015	NaN	46.015	25.9777	46.015	46.2562	46.015	46.2277	46.015	NaN	46.015	NaN	46.015	NaN	46.015	57.6597	46.015	47.0645	46.015	NaN	46.015	NaN
					46.515	22.6978	46.515	25.5507	46.515	NaN	46.515	NaN	46.515	45.5722	46.515	58.986	46.515	52.72	46.515	63.226	46.515	NaN	46.515	NaN	46.515	35.2515	46.515	53.2373
					47.015	NaN	47.015	NaN	47.015	25.9087	47.015	45.8395	47.015	NaN	47.015	58.712	47.015	NaN	47.015	NaN	47.015	58.7017	47.015	47.7442	47.015	34.9905	47.015	53.1243
					47.515	23.1995	47.515	NaN	47.515	26.019	47.515	46.5673	47.515	45.7495	47.515	NaN	47.515	52.4503	47.515	63.1968	47.515	NaN	47.515	47.847	47.515	NaN	47.515	NaN
					48.015	NaN	48.015	25.1428	48.015	NaN	48.015	46.438	48.015	NaN	48.015	57.949	48.015	52.5475	48.015	63.3168	48.015	58.596	48.015	NaN	48.015	34.758	48.015	52.8222
					48.515	23.1415	48.515	NaN	48.515	25.7535	48.515	NaN	48.515	45.5727	48.515	NaN	48.515	NaN	48.515	NaN	48.515	58.5467	48.515	46.9632	48.515	35.0963	48.515	NaN
					49.015	22.9173	49.015	25.1773	49.015	25.8067	49.015	45.9233	49.015	45.8958	49.015	58.5542	49.015	52.0962	49.015	62.672	49.015	NaN	49.015	46.7237	49.015	NaN	49.015	NaN
					49.515	NaN	49.515	25.3285	49.515	NaN	49.515	NaN	49.515	NaN	49.515	58.4135	49.515	NaN	49.515	NaN	49.515	58.2128	49.515	NaN	49.515	34.528	49.515	52.3393
					50.015	22.7645	50.015	NaN	50.015	25.6293	50.015	45.8212	50.015	45.4918	50.015	NaN	50.015	51.7995	50.015	61.2597	50.015	NaN	50.015	46.3158	50.015	34.5063	50.015	NaN
					51.015	NaN	51.015	25.206	51.015	25.8568	51.015	45.9965	51.015	NaN	51.015	58.5167	51.015	51.9778	51.015	60.013	51.015	57.8623	51.015	45.873	51.015	34.2757	51.015	51.73
					52.015	NaN	52.015	25.1402	52.015	NaN	52.015	NaN	52.015	NaN	52.015	58.5358	52.015	NaN	52.015	NaN	52.015	58.5355	52.015	NaN	52.015	NaN	52.015	51.5133
					53.015	22.6543	53.015	24.9468	53.015	NaN	53.015	45.4568	53.015	45.0045	53.015	58.297	53.015	NaN	53.015	NaN	53.015	NaN	53.015	NaN	53.015	NaN	53.015	50.9428
					54.015	22.6183	54.015	NaN	54.015	25.4787	54.015	45.2442	54.015	44.8357	54.015	NaN	54.015	NaN	54.015	61.4227	54.015	NaN	54.015	45.1677	54.015	33.906	54.015	NaN
					55.015	22.5068	55.015	NaN	55.015	25.3145	55.015	45.0377	55.015	44.8012	55.015	NaN	55.015	NaN	55.015	NaN	55.015	57.6115	55.015	45.0217	55.015	33.5702	55.015	50.3422
					56.015	NaN	56.015	24.862	56.015	NaN	56.015	NaN	56.015	NaN	56.015	57.8433	56.015	50.7082	56.015	NaN	56.015	57.196	56.015	NaN	56.015	33.346	56.015	50.4318
					57.015	NaN	57.015	24.6733	57.015	NaN	57.015	44.5823	57.015	NaN	57.015	58.2788	57.015	49.8465	57.015	61.2257	57.015	57.0027	57.015	NaN	57.015	NaN	57.015	50.1725
					58.015	22.2708	58.015	24.502	58.015	25.1705	58.015	44.401	58.015	44.1528	58.015	NaN	58.015	NaN	58.015	60.5593	58.015	NaN	58.015	44.6628	58.015	33.2198	58.015	NaN
					59.015	22.3073	59.015	NaN	59.015	25.2523	59.015	NaN	59.015	44.2102	59.015	NaN	59.015	NaN	59.015	NaN	59.015	NaN	59.015	43.8968	59.015	32.9755	59.015	49.7295
					60.015	NaN	60.015	24.5805	60.015	25.0658	60.015	NaN	60.015	NaN	60.015	58.5352	60.015	49.6037	60.015	NaN	60.015	56.2995	60.015	43.2563	60.015	32.9003	60.015	49.4483
					61.015	NaN	61.015	24.5575	61.015	NaN	61.015	44.2133	61.015	NaN	61.015	57.879	61.015	NaN	61.015	59.234	61.015	56.2828	61.015	NaN	61.015	NaN	61.015	49.0118
					62.015	22.2453	62.015	NaN	62.015	NaN	62.015	43.9457	62.015	43.6315	62.015	57.0352	62.015	NaN	62.015	59.4165	62.015	NaN	62.015	42.493	62.015	NaN	62.015	49.1875
					63.015	22.2313	63.015	NaN	63.015	24.7825	63.015	44.0373	63.015	43.4707	63.015	NaN	63.015	49.1445	63.015	59.4437	63.015	NaN	63.015	42.557	63.015	32.3593	63.015	NaN
					64.015	22.0727	64.015	NaN	64.015	24.7222	64.015	NaN	64.015	NaN	64.015	NaN	64.015	48.7255	64.015	NaN	64.015	54.3335	64.015	43.017	64.015	32.3523	64.015	48.7545
					65.015	NaN	65.015	24.1378	65.015	NaN	65.015	43.6272	65.015	NaN	65.015	56.564	65.015	48.5578	65.015	58.8603	65.015	54.753	65.015	NaN	65.015	NaN	65.015	NaN
					66.015	22.0452	66.015	24.1808	66.015	NaN	66.015	43.3903	66.015	42.8552	66.015	56.0715	66.015	NaN	66.015	58.5783	66.015	NaN	66.015	NaN	66.015	NaN	66.015	NaN
					67.015	22.0448	67.015	24.1377	67.015	24.7058	67.015	43.1863	67.015	43.311	67.015	NaN	67.015	NaN	67.015	58.1333	67.015	NaN	67.015	42.25	67.015	31.9262	67.015	48.1012
					68.015	21.7408	68.015	24.023	68.015	24.5113	68.015	NaN	68.015	42.7097	68.015	NaN	68.015	48.3112	68.015	NaN	68.015	53.3545	68.015	41.6707	68.015	31.8602	68.015	48.078
					69.015	NaN	69.015	NaN	69.015	24.4827	69.015	NaN	69.015	NaN	69.015	55.1425	69.015	47.8232	69.015	NaN	69.015	51.972	69.015	NaN	69.015	NaN	69.015	47.7513
					70.015	NaN	70.015	NaN	70.015	NaN	70.015	42.9222	70.015	NaN	70.015	55.6312	70.015	NaN	70.015	57.1097	70.015	50.9963	70.015	NaN	70.015	NaN	70.015	47.4933
					71.015	21.7103	71.015	23.887	71.015	24.4327	71.015	42.7432	71.015	42.6792	71.015	NaN	71.015	NaN	71.015	56.6423	71.015	NaN	71.015	42.3863	71.015	31.6083	71.015	47.2208
					72.015	21.6768	72.015	23.8932	72.015	24.2163	72.015	42.5797	72.015	42.6042	72.015	NaN	72.015	47.4405	72.015	NaN	72.015	NaN	72.015	42.7378	72.015	31.4867	72.015	NaN
					73.015	NaN	73.015	NaN	73.015	24.3337	73.015	NaN	73.015	NaN	73.015	53.3995	73.015	47.0743	73.015	NaN	73.015	51.258	73.015	NaN	73.015	NaN	73.015	47.094
					74.015	NaN	74.015	23.727	74.015	NaN	74.015	NaN	74.015	NaN	74.015	53.1927	74.015	NaN	74.015	55.2392	74.015	51.2733	74.015	NaN	74.015	NaN	74.015	NaN
					75.015	21.4312	75.015	23.7925	75.015	NaN	75.015	42.4632	75.015	42.112	75.015	53.7665	75.015	NaN	75.015	55.7307	75.015	NaN	75.015	41.9263	75.015	31.2382	75.015	46.7348
					76.015	21.4433	76.015	23.6852	76.015	23.9918	76.015	42.04	76.015	41.9012	76.015	NaN	76.015	46.5157	76.015	56.0758	76.015	NaN	76.015	41.1177	76.015	30.8507	76.015	46.39
					77.015	21.4675	77.015	NaN	77.015	23.9577	77.015	NaN	77.015	41.9185	77.015	NaN	77.015	46.65	77.015	NaN	77.015	49.4592	77.015	41.0357	77.015	30.9668	77.015	NaN
					78.015	NaN	78.015	23.5227	78.015	NaN	78.015	NaN	78.015	NaN	78.015	53.275	78.015	46.3323	78.015	55.035	78.015	49.5022	78.015	NaN	78.015	30.921	78.015	45.9098
					79.015	21.399	79.015	23.4308	79.015	NaN	79.015	41.8587	79.015	NaN	79.015	52.8955	79.015	NaN	79.015	54.2022	79.015	NaN	79.015	NaN	79.015	NaN	79.015	45.9228
					80.015	21.3787	80.015	23.4825	80.015	23.9333	80.015	41.861	80.015	41.6605	80.015	NaN	80.015	NaN	80.015	52.9803	80.015	NaN	80.015	41.7502	80.015	NaN	80.015	46.01
					81.015	NaN	81.015	NaN	81.015	23.6982	81.015	41.8302	81.015	NaN	81.015	NaN	81.015	45.9038	81.015	NaN	81.015	48.4382	81.015	41.807	81.015	30.7295	81.015	NaN
					82.015	NaN	82.015	NaN	82.015	NaN	82.015	NaN	82.015	NaN	82.015	51.1308	82.015	NaN	82.015	NaN	82.015	49.9617	82.015	NaN	82.015	30.6038	82.015	45.3843
					83.015	21.0735	83.015	23.1782	83.015	23.7527	83.015	41.2872	83.015	41.3692	83.015	52.0427	83.015	NaN	83.015	NaN	83.015	50.0178	83.015	40.4703	83.015	30.5752	83.015	45.768
					84.015	21.1535	84.015	23.1777	84.015	23.6625	84.015	41.5967	84.015	41.1658	84.015	52.1587	84.015	45.5397	84.015	54.292	84.015	50.678	84.015	39.9605	84.015	NaN	84.015	45.2417
					85.015	20.97	85.015	NaN	85.015	23.6085	85.015	41.5323	85.015	40.933	85.015	NaN	85.015	45.6008	85.015	54.3018	85.015	49.843	85.015	39.722	85.015	30.2322	85.015	NaN
					86.015	21.1235	86.015	NaN	86.015	NaN	86.015	NaN	86.015	41.0555	86.015	NaN	86.015	45.176	86.015	54.4812	86.015	48.21	86.015	39.9285	86.015	30.1353	86.015	NaN
					87.015	NaN	87.015	23.0343	87.015	23.487	87.015	NaN	87.015	NaN	87.015	52.9897	87.015	NaN	87.015	54.05	87.015	NaN	87.015	NaN	87.015	30.0432	87.015	44.7403
					88.015	20.987	88.015	23.0253	88.015	NaN	88.015	41.1697	88.015	41.0252	88.015	53.5318	88.015	NaN	88.015	52.8305	88.015	NaN	88.015	NaN	88.015	NaN	88.015	44.6997
					89.015	NaN	89.015	23.0885	89.015	23.267	89.015	40.9885	89.015	40.526	89.015	NaN	89.015	44.8648	89.015	NaN	89.015	49.721	89.015	41.2923	89.015	NaN	89.015	44.4993
					90.015	NaN	90.015	NaN	90.015	NaN	90.015	NaN	90.015	NaN	90.015	NaN	90.015	NaN	90.015	NaN	90.015	49.444	90.015	40.5847	90.015	29.7657	90.015	NaN
					91.015	20.8792	91.015	23.1383	91.015	NaN	91.015	NaN	91.015	NaN	91.015	51.6683	91.015	NaN	91.015	53.5335	91.015	49.365	91.015	NaN	91.015	29.8317	91.015	44.1295
					92.015	20.8508	92.015	22.8038	92.015	23.249	92.015	40.9907	92.015	40.2627	92.015	51.3567	92.015	44.3983	92.015	53.1583	92.015	49.9082	92.015	41.5477	92.015	29.6782	92.015	44.025
					93.015	20.759	93.015	22.17	93.015	23.2145	93.015	40.7185	93.015	40.4527	93.015	50.9393	93.015	44.3708	93.015	53.3892	93.015	49.5013	93.015	41.4612	93.015	NaN	93.015	44
					94.015	20.7562	94.015	NaN	94.015	23.295	94.015	40.4717	94.015	40.2057	94.015	NaN	94.015	NaN	94.015	54.2377	94.015	50.0698	94.015	41.3697	94.015	29.7347	94.015	NaN
					95.015	20.675	95.015	NaN	95.015	NaN	95.015	NaN	95.015	NaN	95.015	NaN	95.015	NaN	95.015	54.0232	95.015	NaN	95.015	41.0385	95.015	29.468	95.015	43.8878
					96.015	NaN	96.015	22.751	96.015	23.2523	96.015	40.1632	96.015	NaN	96.015	50.7757	96.015	43.9733	96.015	53.8165	96.015	NaN	96.015	NaN	96.015	29.4045	96.015	43.7133
					97.015	20.6672	97.015	22.6862	97.015	NaN	97.015	40.3092	97.015	40.0355	97.015	50.5375	97.015	NaN	97.015	NaN	97.015	51.4485	97.015	NaN	97.015	NaN	97.015	43.6092
					98.015	20.7382	98.015	22.5915	98.015	NaN	98.015	40.04	98.015	39.8462	98.015	NaN	98.015	43.8848	98.015	NaN	98.015	51.8532	98.015	40.622	98.015	NaN	98.015	NaN
					99.015	20.705	99.015	NaN	99.015	NaN	99.015	NaN	99.015	NaN	99.015	NaN	99.015	NaN	99.015	51.718	99.015	NaN	99.015	40.8362	99.015	29.1868	99.015	NaN
					100.015	20.6067	100.015	22.8408	100.015	22.756	100.015	NaN	100.015	39.5077	100.015	51.8145	100.015	44.0477	100.015	52.0967	100.015	50.0335	100.015	NaN	100.015	29.2362	100.015	43.1202
					101.015	NaN	101.015	22.644	101.015	22.9313	101.015	40.041	101.015	39.975	101.015	51.7977	101.015	43.3428	101.015	52.0985	101.015	49.9545	101.015	40.3707	101.015	NaN	101.015	43.0125
					102.015	20.541	102.015	22.4478	102.015	22.982	102.015	39.7332	102.015	NaN	102.015	51.9205	102.015	NaN	102.015	51.863	102.015	49.5205	102.015	40.1143	102.015	NaN	102.015	NaN
					103.015	20.6413	103.015	NaN	103.015	NaN	103.015	NaN	103.015	39.0418	103.015	NaN	103.015	NaN	103.015	52.2042	103.015	NaN	103.015	NaN	103.015	29.0705	103.015	NaN
					104.015	NaN	104.015	NaN	104.015	22.9152	104.015	NaN	104.015	NaN	104.015	52.1292	104.015	43.2298	104.015	52.0853	104.015	47.805	104.015	39.4507	104.015	28.9098	104.015	42.8177
					105.015	NaN	105.015	22.4595	105.015	22.7433	105.015	39.6137	105.015	NaN	105.015	51.9883	105.015	43.0608	105.015	52.291	105.015	47.338	105.015	NaN	105.015	28.8298	105.015	42.7825
					106.015	20.2255	106.015	22.3705	106.015	NaN	106.015	39.618	106.015	39.2357	106.015	51.4178	106.015	NaN	106.015	NaN	106.015	47.1398	106.015	NaN	106.015	NaN	106.015	42.5805
					107.015	20.4817	107.015	NaN	107.015	NaN	107.015	NaN	107.015	39.2558	107.015	NaN	107.015	42.8197	107.015	52.1492	107.015	NaN	107.015	39.4478	107.015	28.8312	107.015	NaN
					108.015	20.1755	108.015	NaN	108.015	22.7145	108.015	NaN	108.015	NaN	108.015	NaN	108.015	42.5207	108.015	52.3903	108.015	NaN	108.015	39.3103	108.015	28.6575	108.015	NaN
					109.015	NaN	109.015	22.2067	109.015	22.5953	109.015	39.2253	109.015	39.1853	109.015	51.173	109.015	42.8082	109.015	52.2873	109.015	46.8637	109.015	38.9887	109.015	28.6037	109.015	42.2942
					110.015	20.3222	110.015	22.3218	110.015	NaN	110.015	39.12	110.015	NaN	110.015	50.6658	110.015	NaN	110.015	NaN	110.015	NaN	110.015	38.3972	110.015	NaN	110.015	42.1305
					111.015	20.2413	111.015	22.1797	111.015	NaN	111.015	39.2097	111.015	NaN	111.015	NaN	111.015	42.5443	111.015	51.2667	111.015	46.023	111.015	NaN	111.015	NaN	111.015	NaN
					112.015	20.286	112.015	NaN	112.015	22.4552	112.015	NaN	112.015	38.7743	112.015	NaN	112.015	42.2935	112.015	NaN	112.015	46.9447	112.015	NaN	112.015	28.5972	112.015	NaN
					113.015	NaN	113.015	22.1173	113.015	22.4827	113.015	NaN	113.015	NaN	113.015	50.084	113.015	42.1933	113.015	NaN	113.015	48.106	113.015	NaN	113.015	28.8745	113.015	41.7915
					114.015	NaN	114.015	22.1832	114.015	22.3477	114.015	38.7627	114.015	NaN	114.015	49.8922	114.015	NaN	114.015	49.7338	114.015	NaN	114.015	NaN	114.015	28.2317	114.015	41.8607
					115.015	20.0643	115.015	NaN	115.015	NaN	115.015	38.7872	115.015	38.8577	115.015	49.5498	115.015	NaN	115.015	49.2692	115.015	NaN	115.015	37.0303	115.015	NaN	115.015	NaN
					116.015	20.01	116.015	NaN	116.015	22.3315	116.015	NaN	116.015	38.311	116.015	49.5372	116.015	41.9782	116.015	49.3892	116.015	48.92	116.015	37.306	116.015	28.3762	116.015	NaN
					117.015	19.8895	117.015	22.1912	117.015	22.3568	117.015	NaN	117.015	38.5393	117.015	NaN	117.015	42.0372	117.015	NaN	117.015	47.1388	117.015	37.7513	117.015	28.0867	117.015	NaN
					118.015	NaN	118.015	22.089	118.015	22.1788	118.015	38.4545	118.015	NaN	118.015	48.7518	118.015	41.6525	118.015	NaN	118.015	NaN	118.015	NaN	118.015	27.9877	118.015	41.2732
					119.015	20.117	119.015	21.9557	119.015	NaN	119.015	38.5752	119.015	38.4175	119.015	48.1585	119.015	NaN	119.015	49.1783	119.015	NaN	119.015	NaN	119.015	NaN	119.015	NaN
					120.015	20.0252	120.015	NaN	120.015	22.3073	120.015	NaN	120.015	38.3343	120.015	NaN	120.015	41.3937	120.015	49.0213	120.015	46.6718	120.015	37.1485	120.015	NaN	120.015	NaN
					121.015	19.8303	121.015	NaN	121.015	22.0752	121.015	NaN	121.015	38.2178	121.015	NaN	121.015	41.759	121.015	NaN	121.015	46.4487	121.015	36.9322	121.015	27.9945	121.015	41.0887
					122.015	NaN	122.015	21.8295	122.015	22.1637	122.015	38.3017	122.015	NaN	122.015	50.3948	122.015	41.5312	122.015	NaN	122.015	NaN	122.015	36.4048	122.015	27.8845	122.015	41.1358
					123.015	NaN	123.015	NaN	123.015	NaN	123.015	38.312	123.015	NaN	123.015	50.6633	123.015	NaN	123.015	49.4215	123.015	NaN	123.015	NaN	123.015	NaN	123.015	40.861
					124.015	19.7305	124.015	NaN	124.015	NaN	124.015	38.0758	124.015	38.2065	124.015	51.152	124.015	NaN	124.015	49.09	124.015	47.5632	124.015	36.8518	124.015	NaN	124.015	NaN
					125.015	19.8092	125.015	21.8195	125.015	21.9502	125.015	38.3352	125.015	37.9587	125.015	51.8097	125.015	41.1495	125.015	NaN	125.015	46.7392	125.015	36.6485	125.015	27.7348	125.015	NaN
					126.015	NaN	126.015	21.7513	126.015	22.0912	126.015	NaN	126.015	NaN	126.015	NaN	126.015	41.2648	126.015	NaN	126.015	NaN	126.015	36.9997	126.015	27.7438	126.015	NaN
					127.015	NaN	127.015	21.7405	127.015	NaN	127.015	38.2533	127.015	NaN	127.015	52.9058	127.015	NaN	127.015	49.1962	127.015	NaN	127.015	NaN	127.015	27.3095	127.015	40.6738
					128.015	19.6767	128.015	NaN	128.015	NaN	128.015	38.1165	128.015	37.8787	128.015	53.2937	128.015	NaN	128.015	48.8517	128.015	NaN	128.015	36.4308	128.015	NaN	128.015	NaN
					129.015	19.7497	129.015	21.7325	129.015	21.9515	129.015	37.5868	129.015	37.7462	129.015	NaN	129.015	41.0583	129.015	49.1768	129.015	45.698	129.015	36.3993	129.015	NaN	129.015	40.6013
					130.015	19.559	130.015	NaN	130.015	22.0428	130.015	NaN	130.015	37.576	130.015	NaN	130.015	40.9447	130.015	NaN	130.015	NaN	130.015	36.6045	130.015	27.1795	130.015	40.3503
					131.015	NaN	131.015	NaN	131.015	NaN	131.015	NaN	131.015	NaN	131.015	53.769	131.015	40.8035	131.015	48.9342	131.015	NaN	131.015	NaN	131.015	27.6712	131.015	40.2093
					132.015	NaN	132.015	NaN	132.015	NaN	132.015	37.6528	132.015	NaN	132.015	54.1182	132.015	NaN	132.015	48.2783	132.015	43.4123	132.015	NaN	132.015	NaN	132.015	NaN
					133.015	19.4287	133.015	21.6305	133.015	21.753	133.015	37.7828	133.015	37.5763	133.015	NaN	133.015	NaN	133.015	48.2462	133.015	42.8708	133.015	37.1942	133.015	27.4327	133.015	NaN
					134.015	19.5748	134.015	21.5453	134.015	21.9712	134.015	NaN	134.015	37.3268	134.015	NaN	134.015	40.5848	134.015	NaN	134.015	NaN	134.015	36.8628	134.015	27.5057	134.015	40.0782
					135.015	NaN	135.015	21.6525	135.015	21.8717	135.015	NaN	135.015	NaN	135.015	51.7425	135.015	40.467	135.015	NaN	135.015	NaN	135.015	37.5207	135.015	27.4363	135.015	40.0963
					136.015	NaN	136.015	NaN	136.015	NaN	136.015	37.5278	136.015	37.294	136.015	52.6772	136.015	NaN	136.015	46.672	136.015	42.1083	136.015	NaN	136.015	27.2707	136.015	39.7568
					137.015	19.4437	137.015	21.492	137.015	NaN	137.015	37.5343	137.015	37.34	137.015	52.627	137.015	40.4048	137.015	46.697	137.015	41.7802	137.015	37.3477	137.015	NaN	137.015	39.7428
					138.015	19.5083	138.015	21.393	138.015	21.7372	138.015	37.4798	138.015	37.2478	138.015	NaN	138.015	40.4437	138.015	NaN	138.015	NaN	138.015	37.3603	138.015	27.2643	138.015	39.9407
					139.015	NaN	139.015	NaN	139.015	21.6252	139.015	NaN	139.015	NaN	139.015	NaN	139.015	40.2695	139.015	NaN	139.015	42.7028	139.015	37.5977	139.015	27.2103	139.015	NaN
					140.015	NaN	140.015	NaN	140.015	NaN	140.015	NaN	140.015	NaN	140.015	50.3212	140.015	NaN	140.015	47.725	140.015	43.1308	140.015	NaN	140.015	27.1712	140.015	39.7797
					141.015	19.5398	141.015	21.5105	141.015	NaN	141.015	37.1465	141.015	36.9625	141.015	50.032	141.015	NaN	141.015	48.2177	141.015	NaN	141.015	NaN	141.015	27.1528	141.015	39.694
					142.015	19.1868	142.015	21.4858	142.015	21.7298	142.015	37.499	142.015	37.2468	142.015	NaN	142.015	39.9858	142.015	48.3738	142.015	NaN	142.015	37.1155	142.015	27.015	142.015	39.6587
					143.015	NaN	143.015	NaN	143.015	21.6543	143.015	NaN	143.015	36.837	143.015	49.3715	143.015	40.041	143.015	NaN	143.015	41.781	143.015	37.5823	143.015	27.0462	143.015	NaN
					144.015	NaN	144.015	NaN	144.015	20.562	144.015	NaN	144.015	NaN	144.015	49.8812	144.015	40.0487	144.015	46.9747	144.015	41.961	144.015	NaN	144.015	27.026	144.015	39.3433
					145.015	19.3917	145.015	21.4005	145.015	NaN	145.015	36.9298	145.015	NaN	145.015	50.63	145.015	39.7637	145.015	47.2485	145.015	42.8905	145.015	NaN	145.015	NaN	145.015	39.3428
					146.015	19.2243	146.015	21.3427	146.015	19.901	146.015	37.1822	146.015	36.8762	146.015	NaN	146.015	39.7763	146.015	47.1627	146.015	NaN	146.015	37.1875	146.015	NaN	146.015	NaN
					147.015	NaN	147.015	21.2575	147.015	20.0263	147.015	36.893	147.015	36.881	147.015	NaN	147.015	NaN	147.015	NaN	147.015	44.0463	147.015	37.5697	147.015	26.798	147.015	NaN
					148.015	NaN	148.015	NaN	148.015	21.5888	148.015	NaN	148.015	NaN	148.015	52.8663	148.015	NaN	148.015	NaN	148.015	44.2527	148.015	36.6222	148.015	26.7413	148.015	39.1437
					149.015	NaN	149.015	21.1695	149.015	NaN	149.015	36.982	149.015	NaN	149.015	53.3387	149.015	39.6635	149.015	47.3385	149.015	42.8342	149.015	NaN	149.015	26.7358	149.015	39.0122
					150.015	19.2115	150.015	21.0348	150.015	NaN	150.015	36.6383	150.015	36.6507	150.015	52.9335	150.015	39.6163	150.015	47.5312	150.015	NaN	150.015	NaN	150.015	26.6907	150.015	38.9277
					151.015	19.0935	151.015	NaN	151.015	20.4833	151.015	36.6963	151.015	36.4922	151.015	NaN	151.015	NaN	151.015	NaN	151.015	40.751	151.015	36.496	151.015	26.7453	151.015	NaN
					152.015	NaN	152.015	NaN	152.015	21.1765	152.015	NaN	152.015	36.6567	152.015	52.5587	152.015	NaN	152.015	NaN	152.015	40.6468	152.015	36.6435	152.015	26.7835	152.015	NaN
					153.015	19.302	153.015	21.1362	153.015	NaN	153.015	NaN	153.015	NaN	153.015	52.3797	153.015	39.3838	153.015	47.7198	153.015	41.4655	153.015	NaN	153.015	26.8135	153.015	39.8633
					154.015	19.146	154.015	21.0148	154.015	NaN	154.015	36.5605	154.015	36.5843	154.015	NaN	154.015	39.2387	154.015	47.8307	154.015	NaN	154.015	NaN	154.015	NaN	154.015	38.9283
					155.015	19.1423	155.015	21.1385	155.015	21.2023	155.015	36.4798	155.015	36.2323	155.015	NaN	155.015	NaN	155.015	NaN	155.015	NaN	155.015	36.6928	155.015	NaN	155.015	NaN
					156.015	NaN	156.015	NaN	156.015	21.2585	156.015	NaN	156.015	36.4467	156.015	NaN	156.015	39.1923	156.015	NaN	156.015	NaN	156.015	36.6823	156.015	26.4935	156.015	NaN
					157.015	19.1385	157.015	NaN	157.015	21.2485	157.015	NaN	157.015	NaN	157.015	55.2008	157.015	39.2447	157.015	47.164	157.015	41.9888	157.015	NaN	157.015	26.6448	157.015	38.6163
					158.015	19.1563	158.015	20.9837	158.015	NaN	158.015	36.3842	158.015	NaN	158.015	54.1805	158.015	38.9357	158.015	46.9747	158.015	NaN	158.015	NaN	158.015	NaN	158.015	38.5595
					159.015	18.9938	159.015	20.9027	159.015	NaN	159.015	36.4588	159.015	36.2138	159.015	52.8502	159.015	NaN	159.015	NaN	159.015	NaN	159.015	36.7118	159.015	NaN	159.015	38.4562
					160.015	19.0103	160.015	NaN	160.015	21.001	160.015	36.2282	160.015	36.0457	160.015	NaN	160.015	NaN	160.015	NaN	160.015	41.9502	160.015	36.1307	160.015	NaN	160.015	NaN
					161.015	NaN	161.015	20.9935	161.015	NaN	161.015	NaN	161.015	NaN	161.015	51.5202	161.015	39.02	161.015	46.3483	161.015	41.2623	161.015	35.7992	161.015	26.2653	161.015	38.3928
					162.015	19.0137	162.015	20.8925	162.015	NaN	162.015	NaN	162.015	NaN	162.015	NaN	162.015	38.8037	162.015	45.7918	162.015	NaN	162.015	NaN	162.015	26.2982	162.015	38.3505
					163.015	18.8037	163.015	20.9333	163.015	NaN	163.015	36.4643	163.015	36.2418	163.015	49.2827	163.015	NaN	163.015	NaN	163.015	NaN	163.015	35.4082	163.015	NaN	163.015	38.4012
					164.015	NaN	164.015	NaN	164.015	21.2033	164.015	36.2275	164.015	35.8417	164.015	NaN	164.015	38.764	164.015	NaN	164.015	40.9702	164.015	35.6673	164.015	NaN	164.015	NaN
					165.015	NaN	165.015	NaN	165.015	20.944	165.015	NaN	165.015	35.8135	165.015	NaN	165.015	38.6843	165.015	46.192	165.015	42.141	165.015	NaN	165.015	26.3127	165.015	NaN
					166.015	18.9452	166.015	20.9467	166.015	20.8907	166.015	NaN	166.015	NaN	166.015	48.143	166.015	38.603	166.015	46.7155	166.015	NaN	166.015	NaN	166.015	26.2995	166.015	38.197
					167.015	18.8462	167.015	20.8317	167.015	NaN	167.015	36.0375	167.015	35.1978	167.015	48.0075	167.015	NaN	167.015	46.451	167.015	NaN	167.015	36.561	167.015	NaN	167.015	38.1158
					168.015	18.9052	168.015	NaN	168.015	20.8207	168.015	36.0547	168.015	35.4492	168.015	NaN	168.015	38.3732	168.015	46.4645	168.015	39.3323	168.015	36.8252	168.015	26.1582	168.015	38.2215
					169.015	18.909	169.015	NaN	169.015	20.834	169.015	36.026	169.015	35.3753	169.015	NaN	169.015	38.449	169.015	NaN	169.015	38.9345	169.015	37.1668	169.015	26.0788	169.015	NaN
					170.015	18.7698	170.015	20.7008	170.015	NaN	170.015	NaN	170.015	NaN	170.015	47.1688	170.015	38.4823	170.015	NaN	170.015	NaN	170.015	37.0682	170.015	26.0148	170.015	37.7278
					171.015	18.768	171.015	20.7495	171.015	20.8993	171.015	35.7662	171.015	NaN	171.015	47.0903	171.015	NaN	171.015	46.7987	171.015	NaN	171.015	NaN	171.015	NaN	171.015	37.7588
					172.015	NaN	172.015	NaN	172.015	NaN	172.015	35.652	172.015	35.3592	172.015	46.6072	172.015	NaN	172.015	46.4688	172.015	39.2573	172.015	37.0685	172.015	NaN	172.015	37.7057
					173.015	18.6862	173.015	NaN	173.015	20.8528	173.015	35.6815	173.015	NaN	173.015	NaN	173.015	38.2928	173.015	45.6118	173.015	38.9088	173.015	NaN	173.015	25.9172	173.015	NaN
					174.015	18.6975	174.015	20.6567	174.015	20.8855	174.015	NaN	174.015	NaN	174.015	NaN	174.015	38.2497	174.015	NaN	174.015	38.8058	174.015	37.2228	174.015	25.8762	174.015	NaN
					175.015	18.6465	175.015	20.7048	175.015	NaN	175.015	NaN	175.015	35.6292	175.015	48.279	175.015	NaN	175.015	NaN	175.015	NaN	175.015	36.4748	175.015	25.8568	175.015	37.5165
					176.015	NaN	176.015	20.7007	176.015	NaN	176.015	35.744	176.015	35.6235	176.015	49.0865	176.015	NaN	176.015	44.924	176.015	NaN	176.015	36.8647	176.015	NaN	176.015	37.6735
					177.015	18.6267	177.015	NaN	177.015	20.7888	177.015	35.6495	177.015	NaN	177.015	NaN	177.015	37.9308	177.015	43.94	177.015	39.0098	177.015	NaN	177.015	25.7217	177.015	NaN
					178.015	18.6203	178.015	20.6518	178.015	20.6263	178.015	NaN	178.015	35.3402	178.015	NaN	178.015	37.0797	178.015	NaN	178.015	39.4577	178.015	NaN	178.015	25.815	178.015	NaN
					179.015	NaN	179.015	20.4192	179.015	NaN	179.015	NaN	179.015	NaN	179.015	49.3878	179.015	38.6703	179.015	NaN	179.015	40.476	179.015	NaN	179.015	NaN	179.015	37.2652
					180.015	NaN	180.015	20.516	180.015	20.6293	180.015	35.3878	180.015	NaN	180.015	48.547	180.015	NaN	180.015	43.7112	180.015	NaN	180.015	NaN	180.015	NaN	180.015	37.3808
					181.015	18.6373	181.015	NaN	181.015	NaN	181.015	35.3818	181.015	NaN	181.015	NaN	181.015	37.8197	181.015	44.2873	181.015	NaN	181.015	35.5118	181.015	NaN	181.015	37.4922
					182.015	18.6418	182.015	NaN	182.015	20.7538	182.015	35.1418	182.015	NaN	182.015	NaN	182.015	37.613	182.015	43.6792	182.015	41.3412	182.015	34.9068	182.015	25.7175	182.015	NaN
					183.015	NaN	183.015	20.4693	183.015	20.5008	183.015	NaN	183.015	35.226	183.015	49.646	183.015	38.2647	183.015	NaN	183.015	41.2032	183.015	34.7307	183.015	25.399	183.015	37.4065
					184.015	NaN	184.015	20.4318	184.015	NaN	184.015	35.249	184.015	35.1012	184.015	49.345	184.015	NaN	184.015	43.785	184.015	41.8823	184.015	35.0738	184.015	25.5867	184.015	37.2618
					185.015	18.6708	185.015	NaN	185.015	NaN	185.015	35.4585	185.015	NaN	185.015	48.904	185.015	NaN	185.015	44.1392	185.015	NaN	185.015	NaN	185.015	NaN	185.015	NaN
					186.015	18.4923	186.015	NaN	186.015	20.5762	186.015	NaN	186.015	NaN	186.015	NaN	186.015	37.5713	186.015	43.4245	186.015	NaN	186.015	34.9948	186.015	25.646	186.015	37.026
					187.015	18.5875	187.015	NaN	187.015	20.6713	187.015	35.1667	187.015	35.107	187.015	NaN	187.015	37.7745	187.015	NaN	187.015	40.4732	187.015	34.5132	187.015	NaN	187.015	37.062
					188.015	NaN	188.015	20.5412	188.015	20.493	188.015	NaN	188.015	NaN	188.015	50.3695	188.015	37.7495	188.015	NaN	188.015	40.3173	188.015	NaN	188.015	NaN	188.015	37.0297
					189.015	18.5837	189.015	20.4215	189.015	NaN	189.015	35.376	189.015	34.9687	189.015	NaN	189.015	NaN	189.015	44.2397	189.015	NaN	189.015	NaN	189.015	25.4792	189.015	NaN
					190.015	18.4342	190.015	20.3492	190.015	20.5197	190.015	35.0833	190.015	34.9967	190.015	NaN	190.015	37.2887	190.015	44.2	190.015	NaN	190.015	33.8083	190.015	NaN	190.015	NaN
					191.015	18.3678	191.015	NaN	191.015	20.4775	191.015	NaN	191.015	34.9047	191.015	49.1913	191.015	37.4107	191.015	NaN	191.015	41.2253	191.015	33.3492	191.015	25.3902	191.015	36.7043
					192.015	NaN	192.015	20.3203	192.015	20.3322	192.015	NaN	192.015	35.0363	192.015	NaN	192.015	37.772	192.015	NaN	192.015	40.7915	192.015	NaN	192.015	25.4008	192.015	36.802
					193.015	NaN	193.015	20.3192	193.015	NaN	193.015	34.8502	193.015	NaN	193.015	47.0802	193.015	NaN	193.015	43.2375	193.015	40.7193	193.015	NaN	193.015	25.267	193.015	NaN
					194.015	18.4088	194.015	20.3798	194.015	NaN	194.015	35.0948	194.015	NaN	194.015	47.8418	194.015	NaN	194.015	43.2827	194.015	NaN	194.015	33.962	194.015	NaN	194.015	36.806
					195.015	18.3368	195.015	NaN	195.015	20.2873	195.015	34.9438	195.015	34.9262	195.015	NaN	195.015	36.993	195.015	NaN	195.015	NaN	195.015	34.767	195.015	NaN	195.015	36.722
					196.015	NaN	196.015	NaN	196.015	20.346	196.015	34.9772	196.015	34.6525	196.015	46.584	196.015	37.1637	196.015	NaN	196.015	39.3257	196.015	33.8732	196.015	NaN	196.015	36.6403
					197.015	NaN	197.015	20.0977	197.015	NaN	197.015	34.7505	197.015	NaN	197.015	46.8072	197.015	NaN	197.015	43.4653	197.015	38.0152	197.015	NaN	197.015	25.3673	197.015	NaN
					198.015	18.312	198.015	20.224	198.015	20.3613	198.015	35.0283	198.015	34.9417	198.015	NaN	198.015	NaN	198.015	43.3553	198.015	NaN	198.015	33.5025	198.015	25.2473	198.015	NaN
					199.015	18.3055	199.015	NaN	199.015	20.2728	199.015	34.6102	199.015	34.3078	199.015	47.0637	199.015	NaN	199.015	44.1102	199.015	NaN	199.015	33.3647	199.015	NaN	199.015	36.195
					200.015	18.1793	200.015	NaN	200.015	20.1725	200.015	NaN	200.015	34.5712	200.015	47.0162	200.015	36.168	200.015	NaN	200.015	39.8673	200.015	33.1985	200.015	25.0998	200.015	36.1692
					201.015	NaN	201.015	20.204	201.015	20.2298	201.015	NaN	201.015	NaN	201.015	NaN	201.015	36.5888	201.015	NaN	201.015	40.3227	201.015	NaN	201.015	25.2113	201.015	NaN
					202.015	NaN	202.015	20.1802	202.015	NaN	202.015	34.6727	202.015	NaN	202.015	47.0633	202.015	NaN	202.015	44.3195	202.015	39.5277	202.015	NaN	202.015	NaN	202.015	NaN
					203.015	18.1945	203.015	20.2598	203.015	20.1205	203.015	34.532	203.015	34.6008	203.015	NaN	203.015	36.3593	203.015	44.3542	203.015	NaN	203.015	34.3722	203.015	NaN	203.015	35.7743
					204.015	18.1538	204.015	NaN	204.015	20.2932	204.015	34.5558	204.015	34.3738	204.015	NaN	204.015	36.6282	204.015	44.0632	204.015	39.2103	204.015	34.6282	204.015	NaN	204.015	36.4632
					205.015	NaN	205.015	NaN	205.015	20.1642	205.015	NaN	205.015	NaN	205.015	47.1918	205.015	36.6217	205.015	NaN	205.015	39.2572	205.015	34.5862	205.015	25.0245	205.015	NaN
					206.015	18.0537	206.015	20.1067	206.015	NaN	206.015	NaN	206.015	NaN	206.015	45.9923	206.015	NaN	206.015	44.0683	206.015	40.1758	206.015	NaN	206.015	25.0217	206.015	NaN
					207.015	18.1005	207.015	20.197	207.015	20.251	207.015	34.6462	207.015	34.447	207.015	46.7173	207.015	NaN	207.015	43.2557	207.015	NaN	207.015	34.3692	207.015	NaN	207.015	36.1575
					208.015	18.1235	208.015	NaN	208.015	NaN	208.015	34.2112	208.015	34.3338	208.015	NaN	208.015	36.6088	208.015	43.456	208.015	NaN	208.015	34.449	208.015	NaN	208.015	35.6232
					209.015	NaN	209.015	NaN	209.015	20.037	209.015	NaN	209.015	NaN	209.015	NaN	209.015	NaN	209.015	NaN	209.015	41.0002	209.015	NaN	209.015	24.9662	209.015	35.6698
					210.015	NaN	210.015	19.9722	210.015	NaN	210.015	NaN	210.015	NaN	210.015	46.0925	210.015	NaN	210.015	NaN	210.015	41.3062	210.015	NaN	210.015	24.917	210.015	36.0178
					211.015	18.0795	211.015	19.972	211.015	NaN	211.015	35.0837	211.015	34.3807	211.015	46.724	211.015	NaN	211.015	42.2957	211.015	NaN	211.015	32.8162	211.015	NaN	211.015	36.1195
					212.015	18.1238	212.015	20.0375	212.015	20.13	212.015	34.2875	212.015	34.3252	212.015	NaN	212.015	36.2458	212.015	42.4485	212.015	38.805	212.015	32.719	212.015	NaN	212.015	NaN
					213.015	NaN	213.015	NaN	213.015	19.9488	213.015	NaN	213.015	34.0343	213.015	NaN	213.015	36.3973	213.015	42.6507	213.015	39.3922	213.015	32.8458	213.015	24.8793	213.015	NaN
					214.015	NaN	214.015	19.9637	214.015	20.0358	214.015	NaN	214.015	NaN	214.015	44.1205	214.015	36.5137	214.015	NaN	214.015	40.5278	214.015	NaN	214.015	24.8673	214.015	35.885
					215.015	18.0123	215.015	19.994	215.015	NaN	215.015	34.9058	215.015	NaN	215.015	43.1007	215.015	NaN	215.015	43.2207	215.015	40.2445	215.015	32.4992	215.015	NaN	215.015	35.7388
					216.015	18.1957	216.015	19.9235	216.015	NaN	216.015	35.0243	216.015	33.9072	216.015	NaN	216.015	NaN	216.015	43.3438	216.015	NaN	216.015	NaN	216.015	NaN	216.015	NaN
					217.015	NaN	217.015	NaN	217.015	19.879	217.015	35.0903	217.015	33.974	217.015	NaN	217.015	36.1235	217.015	NaN	217.015	39.4407	217.015	32.13	217.015	24.8543	217.015	NaN
					218.015	NaN	218.015	NaN	218.015	19.9343	218.015	NaN	218.015	NaN	218.015	41.9918	218.015	NaN	218.015	NaN	218.015	39.1355	218.015	NaN	218.015	24.703	218.015	35.5638
					219.015	17.8413	219.015	19.9573	219.015	NaN	219.015	34.42	219.015	34.015	219.015	42.4572	219.015	NaN	219.015	42.7793	219.015	38.456	219.015	NaN	219.015	24.7023	219.015	35.9557
					220.015	17.981	220.015	19.8735	220.015	NaN	220.015	34.1628	220.015	33.7283	220.015	42.8495	220.015	NaN	220.015	43.1438	220.015	NaN	220.015	32.4123	220.015	NaN	220.015	35.6668
					221.015	NaN	221.015	NaN	221.015	19.9598	221.015	33.7687	221.015	34.0402	221.015	NaN	221.015	36.1358	221.015	42.8933	221.015	37.9463	221.015	32.4892	221.015	24.6877	221.015	NaN
					222.015	NaN	222.015	NaN	222.015	19.9265	222.015	NaN	222.015	NaN	222.015	NaN	222.015	35.999	222.015	NaN	222.015	37.0268	222.015	NaN	222.015	24.58	222.015	NaN
					223.015	17.9185	223.015	19.7942	223.015	NaN	223.015	NaN	223.015	NaN	223.015	42.0355	223.015	NaN	223.015	43.1033	223.015	37.0877	223.015	NaN	223.015	24.6552	223.015	35.645
					224.015	17.893	224.015	19.8678	224.015	NaN	224.015	33.9953	224.015	33.6813	224.015	41.682	224.015	NaN	224.015	43.2108	224.015	NaN	224.015	33.2517	224.015	NaN	224.015	35.4243
					225.015	NaN	225.015	19.7805	225.015	19.9427	225.015	34.1133	225.015	33.94	225.015	NaN	225.015	36.0747	225.015	43.3462	225.015	NaN	225.015	33.6687	225.015	24.4608	225.015	NaN
					226.015	NaN	226.015	NaN	226.015	19.816	226.015	NaN	226.015	NaN	226.015	NaN	226.015	35.8473	226.015	NaN	226.015	36.6655	226.015	31.8152	226.015	24.6608	226.015	NaN
					227.015	17.7527	227.015	19.843	227.015	19.9202	227.015	NaN	227.015	NaN	227.015	41.8332	227.015	NaN	227.015	NaN	227.015	37.1507	227.015	NaN	227.015	24.4758	227.015	35.3565
					228.015	17.8522	228.015	19.7422	228.015	NaN	228.015	33.7643	228.015	33.8155	228.015	41.594	228.015	NaN	228.015	43.5542	228.015	37.3277	228.015	32.0252	228.015	NaN	228.015	35.2843
					229.015	17.8042	229.015	19.8142	229.015	NaN	229.015	33.8333	229.015	34.0177	229.015	41.3483	229.015	NaN	229.015	43.737	229.015	NaN	229.015	32.9655	229.015	NaN	229.015	35.1745
					230.015	NaN	230.015	NaN	230.015	19.7922	230.015	33.8932	230.015	33.7008	230.015	NaN	230.015	35.7708	230.015	43.1083	230.015	36.7405	230.015	NaN	230.015	24.4093	230.015	NaN
					231.015	17.7172	231.015	19.6495	231.015	19.8567	231.015	NaN	231.015	NaN	231.015	40.4883	231.015	35.8665	231.015	NaN	231.015	36.226	231.015	32.023	231.015	24.5733	231.015	35.0385
					232.015	17.8422	232.015	19.7897	232.015	NaN	232.015	33.8648	232.015	33.2983	232.015	40.788	232.015	NaN	232.015	41.8978	232.015	37.28	232.015	32.2518	232.015	NaN	232.015	35.1427
					233.015	17.9127	233.015	19.6312	233.015	NaN	233.015	33.65	233.015	32.9858	233.015	40.1793	233.015	NaN	233.015	42.489	233.015	NaN	233.015	31.8782	233.015	24.396	233.015	35.0413
					234.015	17.7437	234.015	NaN	234.015	19.6797	234.015	NaN	234.015	34.106	234.015	NaN	234.015	35.7722	234.015	41.4095	234.015	NaN	234.015	NaN	234.015	24.3237	234.015	NaN
					235.015	17.76	235.015	NaN	235.015	19.7905	235.015	NaN	235.015	NaN	235.015	NaN	235.015	35.3642	235.015	NaN	235.015	36.9875	235.015	31.5145	235.015	24.2325	235.015	NaN
					236.015	NaN	236.015	19.8268	236.015	19.7455	236.015	NaN	236.015	33.3123	236.015	41.6183	236.015	NaN	236.015	NaN	236.015	36.148	236.015	31.9635	236.015	NaN	236.015	35.0928
					237.015	NaN	237.015	19.6595	237.015	NaN	237.015	33.6333	237.015	33.429	237.015	41.6597	237.015	35.387	237.015	40.802	237.015	36.238	237.015	NaN	237.015	NaN	237.015	NaN
					238.015	17.7448	238.015	19.4863	238.015	19.6453	238.015	33.358	238.015	33.508	238.015	NaN	238.015	35.5407	238.015	41.1798	238.015	NaN	238.015	NaN	238.015	NaN	238.015	NaN
					239.015	17.733	239.015	NaN	239.015	19.6088	239.015	33.7138	239.015	NaN	239.015	NaN	239.015	35.4913	239.015	NaN	239.015	36.4038	239.015	31.8025	239.015	24.0235	239.015	NaN
					240.015	NaN	240.015	19.7028	240.015	19.6337	240.015	33.7837	240.015	NaN	240.015	40.8167	240.015	35.3413	240.015	42.1	240.015	NaN	240.015	32.1068	240.015	24.2862	240.015	34.8263
					241.015	NaN	241.015	19.6542	241.015	NaN	241.015	33.7412	241.015	33.4148	241.015	39.6687	241.015	NaN	241.015	41.8383	241.015	35.9468	241.015	32.0413	241.015	24.2888	241.015	34.953
					242.015	17.5605	242.015	19.5995	242.015	NaN	242.015	NaN	242.015	33.3247	242.015	38.5682	242.015	NaN	242.015	NaN	242.015	NaN	242.015	NaN	242.015	24.1922	242.015	34.8903
					243.015	17.6242	243.015	NaN	243.015	19.6575	243.015	NaN	243.015	NaN	243.015	NaN	243.015	35.3168	243.015	42.587	243.015	NaN	243.015	31.7202	243.015	24.1655	243.015	NaN
					244.015	NaN	244.015	NaN	244.015	19.5905	244.015	33.5392	244.015	NaN	244.015	38.1892	244.015	35.2835	244.015	NaN	244.015	36.8972	244.015	31.0983	244.015	NaN	244.015	NaN
					245.015	NaN	245.015	19.6015	245.015	NaN	245.015	33.336	245.015	33.3773	245.015	38.1805	245.015	35.1612	245.015	NaN	245.015	36.8897	245.015	NaN	245.015	NaN	245.015	34.7002
					246.015	17.595	246.015	19.6287	246.015	NaN	246.015	33.0492	246.015	33.312	246.015	38.5133	246.015	35.2107	246.015	42.752	246.015	NaN	246.015	30.8	246.015	NaN	246.015	34.5783
					247.015	17.5968	247.015	19.4408	247.015	19.5225	247.015	33.8937	247.015	NaN	247.015	NaN	247.015	NaN	247.015	42.8395	247.015	NaN	247.015	31.1115	247.015	NaN	247.015	NaN
					248.015	17.5427	248.015	NaN	248.015	19.4062	248.015	NaN	248.015	NaN	248.015	NaN	248.015	34.9708	248.015	NaN	248.015	NaN	248.015	30.9813	248.015	24.16	248.015	NaN
					249.015	NaN	249.015	NaN	249.015	19.5762	249.015	32.9043	249.015	33.2492	249.015	38.1645	249.015	35.2748	249.015	43.1625	249.015	NaN	249.015	NaN	249.015	24.043	249.015	34.4812
					250.015	NaN	250.015	NaN	250.015	NaN	250.015	NaN	250.015	33.2052	250.015	37.7777	250.015	NaN	250.015	NaN	250.015	35.9463	250.015	NaN	250.015	23.9893	250.015	34.5242
					251.015	17.3442	251.015	19.5042	251.015	19.4428	251.015	NaN	251.015	NaN	251.015	NaN	251.015	35.0742	251.015	42.7118	251.015	NaN	251.015	31.0918	251.015	24.024	251.015	34.6262
					252.015	17.584	252.015	NaN	252.015	19.4603	252.015	33.1998	252.015	NaN	252.015	NaN	252.015	35.1343	252.015	NaN	252.015	36.7605	252.015	31.5995	252.015	NaN	252.015	NaN
					253.015	NaN	253.015	NaN	253.015	19.4785	253.015	33.1598	253.015	33.2653	253.015	38.3385	253.015	35.0553	253.015	NaN	253.015	36.6227	253.015	31.0252	253.015	NaN	253.015	34.482
					254.015	NaN	254.015	19.3833	254.015	NaN	254.015	33.42	254.015	32.8945	254.015	38.1095	254.015	NaN	254.015	41.7665	254.015	37.0648	254.015	NaN	254.015	24.0487	254.015	34.3097
					255.015	17.7137	255.015	19.4573	255.015	NaN	255.015	33.0567	255.015	NaN	255.015	38.134	255.015	NaN	255.015	41.6347	255.015	NaN	255.015	30.8938	255.015	23.8635	255.015	34.3647
					256.015	17.3952	256.015	NaN	256.015	19.4032	256.015	33.1227	256.015	33.0382	256.015	NaN	256.015	34.8183	256.015	41.3608	256.015	NaN	256.015	31.5172	256.015	23.9215	256.015	NaN
					257.015	17.5255	257.015	NaN	257.015	19.3507	257.015	NaN	257.015	32.9368	257.015	NaN	257.015	34.78	257.015	NaN	257.015	37.4037	257.015	31.827	257.015	23.9787	257.015	NaN
					258.015	NaN	258.015	NaN	258.015	NaN	258.015	NaN	258.015	33.0018	258.015	38.6947	258.015	NaN	258.015	NaN	258.015	36.3285	258.015	NaN	258.015	23.9295	258.015	34.4317
					259.015	NaN	259.015	19.3798	259.015	NaN	259.015	33.1243	259.015	NaN	259.015	37.6797	259.015	NaN	259.015	40.0623	259.015	NaN	259.015	NaN	259.015	NaN	259.015	34.2452
					260.015	17.486	260.015	19.4488	260.015	19.4108	260.015	33.346	260.015	NaN	260.015	NaN	260.015	34.7162	260.015	40.207	260.015	NaN	260.015	30.3888	260.015	NaN	260.015	NaN
					261.015	17.5423	261.015	NaN	261.015	19.4935	261.015	32.7637	261.015	32.999	261.015	NaN	261.015	34.739	261.015	40.851	261.015	37.4078	261.015	31.199	261.015	23.9355	261.015	NaN
					262.015	NaN	262.015	19.3095	262.015	NaN	262.015	NaN	262.015	32.8817	262.015	38.2243	262.015	34.7767	262.015	NaN	262.015	37.3047	262.015	NaN	262.015	23.8623	262.015	34.363
					263.015	NaN	263.015	19.3728	263.015	NaN	263.015	32.9688	263.015	NaN	263.015	37.9508	263.015	NaN	263.015	40.7087	263.015	37.4905	263.015	NaN	263.015	NaN	263.015	34.2755
					264.015	17.304	264.015	19.2853	264.015	19.2955	264.015	33.2055	264.015	32.6925	264.015	38.2435	264.015	NaN	264.015	40.3677	264.015	NaN	264.015	32.6678	264.015	NaN	264.015	NaN
					265.015	17.4682	265.015	NaN	265.015	19.28	265.015	33.0112	265.015	32.8962	265.015	NaN	265.015	34.6587	265.015	39.9647	265.015	NaN	265.015	32.4832	265.015	23.8105	265.015	NaN
					266.015	17.4723	266.015	NaN	266.015	19.2532	266.015	NaN	266.015	NaN	266.015	38.4	266.015	34.7212	266.015	NaN	266.015	37.859	266.015	NaN	266.015	23.7897	266.015	33.9923
					267.015	NaN	267.015	19.1745	267.015	NaN	267.015	NaN	267.015	NaN	267.015	38.304	267.015	NaN	267.015	NaN	267.015	37.3465	267.015	NaN	267.015	23.7938	267.015	34.0912
					268.015	17.3497	268.015	19.2927	268.015	NaN	268.015	32.7482	268.015	32.6938	268.015	38.2552	268.015	NaN	268.015	40.7837	268.015	NaN	268.015	32.3278	268.015	NaN	268.015	34.0585
					269.015	17.2913	269.015	NaN	269.015	19.2915	269.015	32.894	269.015	32.556	269.015	NaN	269.015	34.5545	269.015	41.5295	269.015	NaN	269.015	32.1063	269.015	NaN	269.015	NaN
					270.015	NaN	270.015	NaN	270.015	NaN	270.015	NaN	270.015	32.6458	270.015	NaN	270.015	34.341	270.015	NaN	270.015	38.109	270.015	32.0523	270.015	23.6738	270.015	NaN
					271.015	NaN	271.015	19.1975	271.015	NaN	271.015	NaN	271.015	NaN	271.015	38.365	271.015	34.4477	271.015	NaN	271.015	37.6763	271.015	NaN	271.015	23.6602	271.015	34.0243
					272.015	NaN	272.015	19.2423	272.015	19.1988	272.015	32.7058	272.015	NaN	272.015	38.311	272.015	NaN	272.015	41.5417	272.015	37.6623	272.015	31.6525	272.015	23.7035	272.015	33.9057
					273.015	17.2653	273.015	19.2528	273.015	19.0503	273.015	32.7575	273.015	32.674	273.015	38.4137	273.015	NaN	273.015	41.257	273.015	NaN	273.015	31.2958	273.015	NaN	273.015	NaN
					274.015	17.2448	274.015	NaN	274.015	19.2715	274.015	32.6695	274.015	32.5907	274.015	NaN	274.015	34.4577	274.015	41.0753	274.015	NaN	274.015	31.1602	274.015	23.6495	274.015	NaN
					275.015	17.3405	275.015	NaN	275.015	19.2348	275.015	NaN	275.015	NaN	275.015	37.8717	275.015	34.2978	275.015	NaN	275.015	38.2805	275.015	NaN	275.015	23.6315	275.015	NaN
					276.015	NaN	276.015	19.35	276.015	NaN	276.015	NaN	276.015	NaN	276.015	38.6198	276.015	NaN	276.015	NaN	276.015	37.3767	276.015	31.5095	276.015	23.5757	276.015	33.5963
					277.015	17.3423	277.015	NaN	277.015	NaN	277.015	32.8367	277.015	32.5087	277.015	38.6248	277.015	NaN	277.015	41.2312	277.015	NaN	277.015	31.8748	277.015	NaN	277.015	33.7543
					278.015	17.0842	278.015	NaN	278.015	18.9497	278.015	32.7368	278.015	32.478	278.015	NaN	278.015	34.0342	278.015	41.3342	278.015	NaN	278.015	31.9782	278.015	23.4562	278.015	NaN
					279.015	NaN	279.015	19.0887	279.015	NaN	279.015	NaN	279.015	32.4412	279.015	38.8443	279.015	34.2723	279.015	NaN	279.015	35.7955	279.015	NaN	279.015	23.4953	279.015	NaN
					280.015	NaN	280.015	18.9028	280.015	19.566	280.015	NaN	280.015	NaN	280.015	38.552	280.015	34.2832	280.015	NaN	280.015	35.027	280.015	NaN	280.015	23.4638	280.015	33.712
					281.015	NaN	281.015	18.9458	281.015	19.1147	281.015	32.6267	281.015	NaN	281.015	NaN	281.015	NaN	281.015	41.1777	281.015	34.7627	281.015	31.2018	281.015	NaN	281.015	33.6352
					282.015	16.9997	282.015	19.1323	282.015	NaN	282.015	32.549	282.015	32.401	282.015	NaN	282.015	NaN	282.015	40.7308	282.015	NaN	282.015	30.8033	282.015	NaN	282.015	NaN
					283.015	17.0703	283.015	NaN	283.015	NaN	283.015	32.6228	283.015	32.4428	283.015	36.9043	283.015	34.1528	283.015	40.667	283.015	35.2662	283.015	31.054	283.015	23.5695	283.015	33.667
					284.015	NaN	284.015	NaN	284.015	19.037	284.015	NaN	284.015	NaN	284.015	36.9588	284.015	34.0978	284.015	NaN	284.015	34.9047	284.015	30.8312	284.015	23.5112	284.015	33.5975
					285.015	NaN	285.015	19.1345	285.015	NaN	285.015	NaN	285.015	NaN	285.015	36.7098	285.015	NaN	285.015	40.9408	285.015	33.8957	285.015	NaN	285.015	23.3152	285.015	33.6225
					286.015	17.1168	286.015	NaN	286.015	NaN	286.015	32.4087	286.015	32.183	286.015	35.5375	286.015	NaN	286.015	40.3842	286.015	NaN	286.015	NaN	286.015	NaN	286.015	33.4427
					287.015	17.0692	287.015	19.0715	287.015	18.9683	287.015	32.3923	287.015	32.1877	287.015	NaN	287.015	34.0953	287.015	39.7512	287.015	NaN	287.015	31.299	287.015	NaN	287.015	NaN
					288.015	NaN	288.015	18.9598	288.015	18.941	288.015	NaN	288.015	32.1782	288.015	34.902	288.015	33.974	288.015	NaN	288.015	32.6748	288.015	31.4367	288.015	23.3387	288.015	NaN
					289.015	17.0037	289.015	19.0742	289.015	19.0248	289.015	NaN	289.015	NaN	289.015	NaN	289.015	34.0697	289.015	NaN	289.015	32.26	289.015	NaN	289.015	23.354	289.015	33.4437
					290.015	NaN	290.015	19.0347	290.015	19.057	290.015	32.4852	290.015	32.2267	290.015	NaN	290.015	NaN	290.015	39.6118	290.015	31.7805	290.015	NaN	290.015	NaN	290.015	33.4028
					291.015	17.0882	291.015	18.9963	291.015	NaN	291.015	32.3293	291.015	32.3317	291.015	36.4362	291.015	33.88	291.015	39.8278	291.015	NaN	291.015	31.3285	291.015	NaN	291.015	NaN
					292.015	17.0385	292.015	NaN	292.015	19.0077	292.015	32.408	292.015	32.3407	292.015	36.6915	292.015	33.977	292.015	40.1627	292.015	NaN	292.015	31.1258	292.015	23.4265	292.015	33.3283
					293.015	NaN	293.015	NaN	293.015	18.9452	293.015	NaN	293.015	NaN	293.015	37.1962	293.015	NaN	293.015	NaN	293.015	31.7958	293.015	31.3227	293.015	23.3387	293.015	33.1747
					294.015	NaN	294.015	19.0695	294.015	NaN	294.015	32.0445	294.015	NaN	294.015	NaN	294.015	NaN	294.015	40.6462	294.015	NaN	294.015	NaN	294.015	23.3045	294.015	33.34
					295.015	17.01	295.015	18.8962	295.015	NaN	295.015	32.3115	295.015	32.1768	295.015	35.6278	295.015	NaN	295.015	40.8197	295.015	NaN	295.015	31.0938	295.015	NaN	295.015	33.372
					296.015	16.9967	296.015	18.9358	296.015	18.9937	296.015	32.2442	296.015	32.0745	296.015	NaN	296.015	33.7967	296.015	40.4342	296.015	31.9947	296.015	30.8877	296.015	NaN	296.015	NaN
					297.015	16.9488	297.015	NaN	297.015	18.9393	297.015	NaN	297.015	32.1922	297.015	34.1192	297.015	33.5732	297.015	NaN	297.015	32.1425	297.015	30.9205	297.015	23.3197	297.015	NaN
					298.015	16.8638	298.015	18.847	298.015	NaN	298.015	NaN	298.015	NaN	298.015	NaN	298.015	33.7842	298.015	NaN	298.015	31.5847	298.015	31.5847	298.015	23.2427	298.015	33.4662
					299.015	NaN	299.015	18.953	299.015	NaN	299.015	32.1265	299.015	NaN	299.015	NaN	299.015	33.7917	299.015	40.0328	299.015	31.6893	299.015	31.6893	299.015	NaN	299.015	33.1677
					300.015	17.0763	300.015	19.0208	300.015	18.877	300.015	32.1573	300.015	32.2005	300.015	NaN	300.015	33.7043	300.015	39.9918	300.015	NaN	300.015	NaN	300.015	NaN	300.015	34.0965

## Sheet: ExtDataFig2
Panel Bi																														Panel Bii					Panel Biii									Panel C					Panel E
		Q
Angle		0h										7h									24h						56h			p-value	0h - 7h				0h		7h		24h		56h			p-value	0h - 24h	0.036			Angle
-90		0.131412	0.185064	0.102828	0.0595838	0.0774267	0.193858	0.112787	0.0648142	0.0434059		0.182036	0.225692	0.211684	0.40649	0.155235	0.151416	0.158276	0.194711		0.398382	0.514008	0.327672	0.280862	0.315833		0.260435	0.319578			7h - 24h				Q	Qn	Q	Qn	Q	Qn	Q	Qn							-90
-87.5		0.295678	0.0740256	0.0293794	0.0595838	0.0221219	0.150778	0.131585	0.0810178	0.0217029		0.20479	0.225692	0.105842	0.251637	0.211684	0.227124	0.138491	0.152382		0.406675	0.510993	0.280862	0.538318	0.3437		0.312522	0.365232							-0.22	-0.0885	0.164	0.065	0.216	0.0825	0.06	0.0915		Aspect Ratio Nuclei					-87.5
-85.5		0.153314	0.111038	0.0146897	0.0238335	0.0774267	0.150778	0.131585	0.0810178	0.151921		0.147904	0.315969	0.164643	0.135497	0.197572	0.181699	0.187952	0.177779		0.420867	0.508195	0.257457	0.269159	0.35299		0.299501	0.251097		Qn					-0.064	0.013	0.044	0.014	0.204	0.103	0.084	0.078		0h	7h	24h	56h		-85.5
-83.5		0.186167	0.129545	0.0440692	0.0715006	0.0553048	0.129239	0.16918	0.113425	0.0217029		0.147904	0.285877	0.223444	0.329064	0.282245	0.227124	0.296767	0.186245		0.433262	0.504264	0.210646	0.432995	0.445882		0.260435	0.330992		0h	7h	24h	56h		0.004	-0.043	0.108	0.062	0.12	0.093				1.5	1.56	1.68	1.53		-83.5
-81.5		0.251874	0.0925319	0.0440692	0.0595838	0.0442438	0.172318	0.0751913	0.0648142	0.130218		0.136527	0.406246	0.223444	0.29035	0.211684	0.211982	0.148383	0.186245		0.445839	0.498727	0.339375	0.4564	0.35299		0.247414	0.22827		-0.0885	0.065	0.0825	0.0915		-0.128	-0.0845	0.024	0.01725	0.136	0.097				1.57	1.55	1.62	1.55		-81.5
-79.5		0.197119	0.129545	0.0146897	0.047667	0.0995487	0.172318	0.0939891	0.113425	0.108515		0.12515	0.361108	0.141123	0.34842	0.211684	0.166557	0.227521	0.160848		0.454352	0.490789	0.40959	0.386185	0.250808		0.286479	0.330992		0.013	0.018	0.103	0.078		-0.04	0	0.048	0.033	0.164	0.1215				1.55	1.59	1.7			-79.5
-77.5		0.153314	0.0370128	0.0293794	0.0357503	0.0774267	0.0861591	0.16918	0.129628	0		0.352694	0.361108	0.246965	0.193567	0.197572	0.28769	0.158276	0.194711		0.455797	0.479434	0.257457	0.292564	0.35299		0.325544	0.22827		-0.043	0.014	0.093			-0.068	-0.075	0.032	0.0185						1.54	1.61	1.58			-77.5
-75.5		0.164265	0.0740256	0.0587589	0.119168	0.11061	0.150778	0.187978	0.0162036	0.0868118		0.193413	0.285877	0.223444	0.193567	0.169347	0.211982	0.148383	0.143917		0.452683	0.466197	0.222349	0.198944	0.241519		0.260435	0.251097		-0.0845	0.062	0.097			-0.176	-0.115	0.044	0.00705						1.55	1.5	1.52			-75.5
-73.5		0.153314	0.111038	0.0734486	0.0715006	0.0221219	0.172318	0.187978	0.0648142	0.0217029		0.182036	0.315969	0.211684	0.251637	0.225796	0.196841	0.118707	0.177779		0.44654	0.452347	0.292564	0.257457	0.278676		0.286479	0.308165		0	0.01725	0.1215			-0.212	-0.13								1.62	1.5				-73.5
-71.5		0.197119	0.20357	0.0146897	0.0595838	0.0884877	0.107699	0.131585	0.113425	0.130218		0.182036	0.150462	0.164643	0.329064	0.239908	0.196841	0.138491	0.152382		0.439129	0.436428	0.222349	0.280862	0.213652		0.234392	0.308165		-0.075	0.033													1.51	1.53				-71.5
-69.5		0.120461	0.0555192	0.0734486	0.0715006	0.0995487	0.172318	0.225574	0.0648142	0.130218		0.227545	0.255785	0.246965	0.329064	0.112898	0.242265	0.237413	0.0931226		0.431983	0.419187	0.245754	0.304267	0.23223		0.208348	0.22827		-0.115	0.0185													1.54	1.57				-69.5
-67.5		0.240923	0.166557	0.0734486	0.0357503	0.11061	0.215398	0.150383	0.129628	0.0651088		0.216168	0.1956	0.235204	0.23228	0.183459	0.166557	0.138491	0.186245		0.423398	0.401899	0.222349	0.351077	0.185784		0.208348	0.296751		-0.13	0.00705														1.54				-67.5
-65.5		0.20807	0.185064	0.0293794	0.0715006	0.0442438	0.107699	0.206776	0.178239	0.130218		0.159281	0.346062	0.223444	0.23228	0.12701	0.151416	0.118707	0.101588		0.416821	0.386853	0.175539	0.257457	0.269387		0.130218	0.205443			0.00405																		-65.5
-63.5		0.229972	0.0740256	0	0.0595838	0.0663658	0.215398	0.131585	0.0810178	0.108515		0.227545	0.225692	0.117602	0.17421	0.0987858	0.196841	0.187952	0.152382		0.406394	0.374177	0.280862	0.222349	0.250808		0.182305	0.159789																					-63.5
-61.5		0.186167	0.111038	0.0587589	0.0595838	0.0884877	0.129239	0.131585	0.0648142	0.151921		0.20479	0.225692	0.152883	0.23228	0.12701	0.166557	0.08903	0.237039		0.393782	0.364794	0.187241	0.327672	0.139338		0.130218	0.22827																					-61.5
-59.5		0.20807	0.111038	0.0587589	0.047667	0.0442438	0.129239	0.150383	0.0972213	0.108515		0.250299	0.270831	0.294005	0.154853	0.155235	0.166557	0.158276	0.177779		0.380572	0.355654	0.152133	0.163836	0.139338		0.143239	0.251097																					-59.5
-57.5		0.219021	0.0555192	0.0146897	0.0715006	0.143792	0.280017	0.131585	0.0486107	0.108515		0.227545	0.225692	0.282245	0.154853	0.141123	0.105991	0.187952	0.186245		0.368366	0.346392	0.105323	0.163836	0.195073		0.143239	0.205443																					-57.5
-55.5		0.142363	0.185064	0.0440692	0.107251	0.0774267	0.172318	0.16918	0.0810178	0.151921		0.170659	0.1956	0.164643	0.135497	0.141123	0.136274	0.168168	0.203177		0.353728	0.332411	0.105323	0.0936206	0.130049		0.195327	0.171203																					-55.5
-53.5		0.186167	0.111038	0.0587589	0.0595838	0.210158	0.0861591	0.206776	0.0486107	0.130218		0.20479	0.255785	0.305766	0.29035	0.0846736	0.211982	0.217629	0.169314		0.341131	0.315274	0.163836	0.0936206	0.0371568		0.195327	0.159789																					-53.5
-51.5		0.131412	0.129545	0.0881383	0.0595838	0.0884877	0.280017	0.225574	0.0486107	0.130218		0.261677	0.1956	0.294005	0.11614	0.112898	0.211982	0.17806	0.194711		0.330649	0.296703	0.0936206	0.0936206	0.148627		0.0911524	0.205443																					-51.5
-49.5		0.175216	0.166557	0.102828	0.154918	0.132732	0.215398	0.0751913	0.178239	0.173624		0.182036	0.210646	0.235204	0.135497	0.112898	0.136274	0.138491	0.160848		0.321597	0.280282	0.187241	0.140431	0.0743136		0.0651088	0.171203																					-49.5
-47.5		0.240923	0.111038	0.0587589	0.0595838	0.0774267	0.150778	0.16918	0.0648142	0.173624		0.136527	0.135415	0.246965	0.329064	0.0705613	0.105991	0.0989223	0.194711		0.315116	0.264303	0.140431	0.210646	0.167206		0.104174	0.182616																					-47.5
-45.5		0.142363	0.20357	0.0587589	0.0834173	0.11061	0.107699	0.0939891	0.0486107	0.108515		0.170659	0.225692	0.305766	0.11614	0.155235	0.166557	0.128599	0.169314		0.309762	0.249208	0.0936206	0.210646	0.130049		0.130218	0.182616																					-45.5
-43.5		0.164265	0.166557	0.0734486	0.131084	0.143792	0.150778	0.16918	0.194443	0.130218		0.216168	0.090277	0.317526	0.154853	0.12701	0.151416	0.118707	0.194711		0.301681	0.235143	0.117026	0.175539	0.102181		0.0911524	0.182616																					-43.5
-41.5		0.20807	0.111038	0.0734486	0.143001	0.0884877	0.193858	0.187978	0.145832	0.130218		0.12515	0.180554	0.199924	0.0774267	0.141123	0.075708	0.108814	0.169314		0.290067	0.221663	0.152133	0.117026	0.0557352		0.143239	0.125549																					-41.5
-39.5		0.219021	0.0740256	0.0587589	0.0834173	0.11061	0.150778	0.150383	0.145832	0.347247		0.170659	0.150462	0.211684	0.154853	0.12701	0.166557	0.118707	0.152382		0.275777	0.208456	0.128728	0.105323	0.12076		0.104174	0.159789																					-39.5
-37.5		0.20807	0.166557	0.0881383	0.107251	0.0884877	0.0646193	0.394754	0.291664	0.217029		0.193413	0.0601846	0.117602	0.135497	0.169347	0.0908495	0.148383	0.186245		0.260735	0.197049	0.0702154	0.117026	0.12076		0.143239	0.171203																					-37.5
-35.5		0.262825	0.185064	0.0881383	0.143001	0.121671	0.193858	0.338361	0.162036	0.217029		0.147904	0.105323	0.211684	0.135497	0.056449	0.105991	0.158276	0.177779		0.244223	0.186463	0.152133	0.0702154	0.139338		0.0781306	0.068481																					-35.5
-33.5		0.273776	0.166557	0.0587589	0.226418	0.188036	0.172318	0.0939891	0.194443	0.217029		0.193413	0.090277	0.223444	0.0774267	0.155235	0.105991	0.118707	0.177779		0.232544	0.175818	0.105323	0.105323	0.102181		0.0781306	0.102722																					-33.5
-31.5		0.175216	0.20357	0.117518	0.166835	0.143792	0.172318	0.244372	0.194443	0.238732		0.159281	0.090277	0.270485	0.0774267	0.0987858	0.227124	0.197845	0.135451		0.223336	0.165086	0.117026	0.0702154	0.0650244		0.0781306	0.091308																					-31.5
-29.5		0.175216	0.166557	0.249725	0.154918	0.165914	0.150778	0.150383	0.22685	0.238732		0.182036	0.090277	0.117602	0.193567	0.0846736	0.257407	0.138491	0.186245		0.215402	0.154911	0.128728	0.140431	0.0650244		0.117196	0.091308																					-29.5
-27.5		0.219021	0.240583	0.117518	0.190668	0.199097	0.0646193	0.394754	0.27546	0.0651088		0.159281	0.135415	0.246965	0.135497	0.141123	0.121133	0.148383	0.228574		0.208308	0.145182	0.0702154	0.0702154	0.0650244		0.130218	0.091308																					-27.5
-25.5		0.0766572	0.222077	0.117518	0.131084	0.143792	0.172318	0.131585	0.194443	0.347247		0.216168	0.0752308	0.176403	0.251637	0.268133	0.136274	0.207737	0.177779		0.200892	0.137599	0.140431	0.0468103	0.0371568		0.0651088	0.114135																					-25.5
-23.5		0.164265	0.240583	0.176277	0.190668	0.154853	0.150778	0.131585	0.162036	0.282138		0.147904	0.135415	0.164643	0.17421	0.239908	0.136274	0.158276	0.126985		0.193996	0.131111	0.105323	0.081918	0.092892		0.0781306	0.0798945																					-23.5
-21.5		0.153314	0.148051	0.176277	0.214502	0.221219	0.150778	0.281967	0.194443	0.260435		0.147904	0.0752308	0.141123	0.17421	0.169347	0.151416	0.0989223	0.203177		0.184127	0.125657	0.081918	0.105323	0.046446		0.117196	0.091308																					-21.5
-19.5		0.142363	0.148051	0.205656	0.226418	0.221219	0.129239	0.187978	0.259257	0.173624		0.261677	0.135415	0.129362	0.193567	0.112898	0.121133	0.148383	0.169314		0.174443	0.12076	0.0585128	0.0585128	0.092892		0.0520871	0.091308																					-19.5
-17.5		0.20807	0.222077	0.220346	0.166835	0.298646	0.193858	0.16918	0.259257	0.347247		0.147904	0.120369	0.0940817	0.154853	0.282245	0.151416	0.108814	0.177779		0.164102	0.116232	0.105323	0.0702154	0.092892		0.0390653	0.045654																					-17.5
-15.5		0.120461	0.222077	0.293794	0.178751	0.276524	0.215398	0.225574	0.27546	0.303841		0.147904	0.105323	0.141123	0.0967834	0.183459	0.105991	0.108814	0.160848		0.15515	0.111924	0.0936206	0.105323	0.0743136		0.117196	0.0798945																					-15.5
-13.5		0.164265	0.240583	0.132207	0.297919	0.23228	0.129239	0.16918	0.324071	0.217029		0.159281	0.0601846	0.176403	0.0193567	0.169347	0.0605664	0.128599	0.152382		0.143879	0.107842	0.0234051	0.081918	0.0650244		0.0520871	0.045654																					-13.5
-11.5		0.142363	0.222077	0.176277	0.262169	0.23228	0.215398	0.225574	0.194443	0.499168		0.12515	0.210646	0.0940817	0.154853	0.12701	0.075708	0.168168	0.194711		0.135573	0.103483	0.0585128	0.0234051	0.102181		0.0911524	0.125549																					-11.5
-9.5		0.186167	0.222077	0.190966	0.226418	0.353951	0.129239	0.16918	0.259257	0.303841		0.12515	0.0752308	0.141123	0.17421	0.112898	0.196841	0.0989223	0.169314		0.127	0.0992609	0.0585128	0.0234051	0.0743136		0.117196	0.068481																					-9.5
-7.5		0.131412	0.240583	0.337864	0.333669	0.431377	0.150778	0.150383	0.307868	0.303841		0.136527	0.105323	0.141123	0.05807	0.12701	0.166557	0.237413	0.135451		0.120022	0.0948858	0.0351077	0.0351077	0.0743136		0.0911524	0.0798945																					-7.5
-5.5		0.131412	0.166557	0.396622	0.309836	0.254402	0.323097	0.150383	0.259257	0.238732		0.147904	0.120369	0.199924	0.0967834	0.155235	0.136274	0.128599	0.186245		0.114158	0.0903722	0.0468103	0.0585128	0.0743136		0.0520871	0.125549																					-5.5
-3.5		0.0876082	0.166557	0.572899	0.321753	0.298646	0.215398	0.150383	0.307868	0.303841		0.147904	0.0752308	0.105842	0.05807	0.12701	0.105991	0.0989223	0.152382		0.109608	0.0863374	0.0702154	0.117026	0.0650244		0.0651088	0.0342405																					-3.5
-1.5		0.0985593	0.333115	0.293794	0.417087	0.320768	0.0430795	0.16918	0.324071	0.217029		0.113772	0.0601846	0.105842	0.154853	0.141123	0.136274	0.158276	0.0931226		0.105167	0.083032	0.081918	0.105323	0.0650244		0.0390653	0.125549																					-1.5
0.5		0.164265	0.20357	0.616968	0.429003	0.265463	0.150778	0.206776	0.291664	0.238732		0.102395	0.120369	0.105842	0.0967834	0.141123	0.105991	0.138491	0.135451		0.102528	0.0801533	0.0702154	0.0351077	0.0743136		0.0651088	0.136962																					0.5
2.5		0.131412	0.222077	0.367243	0.393253	0.23228	0.0646193	0.0563935	0.259257	0.347247		0.113772	0.105323	0.0940817	0.0774267	0.211684	0.075708	0.08903	0.143917		0.0994888	0.0772794	0.0702154	0.0468103	0.0278676		0.104174	0.091308																					2.5
4.5		0.131412	0.240583	0.396622	0.524337	0.431377	0.129239	0.206776	0.291664	0.108515		0.147904	0.090277	0.164643	0.0387134	0.225796	0.136274	0.17806	0.126985		0.0972313	0.0753007	0.128728	0.081918	0.0557352		0.0130218	0.068481																					4.5
6.5		0.142363	0.240583	0.484761	0.345586	0.287585	0.107699	0.187978	0.405089	0.217029		0.12515	0.120369	0.0940817	0.0387134	0.12701	0.151416	0.197845	0.11852		0.095105	0.0735847	0.0702154	0.0702154	0.0650244		0.0651088	0.091308																					6.5
8.5		0.131412	0.148051	0.235036	0.333669	0.298646	0.258477	0.150383	0.162036	0.282138		0.0796407	0.0451385	0.176403	0.0774267	0.155235	0.196841	0.118707	0.177779		0.0937492	0.0719708	0.081918	0.0351077	0.11147		0.117196	0.0570675																					8.5
10.5		0.153314	0.222077	0.381933	0.345586	0.320768	0.150778	0.244372	0.307868	0.238732		0.193413	0.150462	0.0940817	0.0967834	0.0846736	0.0454248	0.148383	0.152382		0.0912995	0.0708597	0.117026	0.0585128	0.0557352		0.0651088	0.0570675																					10.5
12.5		0.142363	0.222077	0.411312	0.40517	0.254402	0.107699	0.131585	0.145832	0.151921		0.147904	0.105323	0.0823215	0.0774267	0.197572	0.121133	0.128599	0.0677255		0.0892902	0.0706709	0.0936206	0.0936206	0.12076		0.0911524	0.0570675																					12.5
14.5		0.120461	0.185064	0.411312	0.297919	0.254402	0.150778	0.0751913	0.27546	0.282138		0.0910179	0.105323	0.129362	0.11614	0.0987858	0.136274	0.08903	0.160848		0.0860023	0.0707255	0.0468103	0.0468103	0.0836028		0.0651088	0.114135																					14.5
16.5		0.142363	0.166557	0.470071	0.452837	0.287585	0.193858	0.225574	0.243053	0.130218		0.0796407	0.0601846	0.0940817	0.0193567	0.169347	0.136274	0.128599	0.177779		0.0829506	0.0707391	0.0351077	0.0585128	0.092892		0.104174	0.0798945																					16.5
18.5		0.120461	0.277596	0.455381	0.297919	0.34289	0.129239	0.187978	0.307868	0.325544		0.20479	0.105323	0.117602	0.0774267	0.155235	0.075708	0.148383	0.186245		0.0792709	0.0707522	0.140431	0.0585128	0.12076		0.104174	0.022827																					18.5
20.5		0.0657062	0.222077	0.396622	0.393253	0.331829	0.193858	0.16918	0.178239	0.195327		0.182036	0.135415	0.117602	0.11614	0.056449	0.151416	0.217629	0.0846569		0.0755341	0.0702638	0.105323	0.0468103	0.092892		0.0520871	0.182616																					20.5
22.5		0.10951	0.111038	0.308484	0.178751	0.23228	0.107699	0.131585	0.194443	0.260435		0.0910179	0.120369	0.176403	0.11614	0.0705613	0.0302832	0.217629	0.0846569		0.0721252	0.0701434	0.117026	0.081918	0.0650244		0.0651088	0.068481																					22.5
24.5		0.0985593	0.166557	0.190966	0.190668	0.23228	0.193858	0.187978	0.27546	0.108515		0.0682634	0.120369	0.0705613	0.0774267	0.112898	0.211982	0.138491	0.126985		0.0691254	0.0699397	0.117026	0.163836	0.092892		0.0651088	0.114135																					24.5
26.5		0.153314	0.111038	0.308484	0.238335	0.199097	0.236937	0.225574	0.340275	0.173624		0.12515	0.165508	0.105842	0.05807	0.141123	0.121133	0.118707	0.126985		0.066591	0.0699924	0.0585128	0.0351077	0.0836028		0.104174	0.0798945																					26.5
28.5		0.10951	0.185064	0.367243	0.309836	0.221219	0.236937	0.112787	0.27546	0.130218		0.113772	0.0451385	0.141123	0.05807	0.155235	0.151416	0.148383	0.0931226		0.0649789	0.0701261	0.105323	0.081918	0.092892		0.0520871	0.045654																					28.5
30.5		0.0657062	0.129545	0.440692	0.286002	0.243341	0.172318	0.206776	0.194443	0.195327		0.0796407	0.0752308	0.117602	0.0387134	0.12701	0.105991	0.128599	0.194711		0.0637689	0.0708927	0.0936206	0.0936206	0.139338		0.169283	0.159789																					30.5
32.5		0.120461	0.185064	0.205656	0.297919	0.165914	0.129239	0.16918	0.194443	0.238732		0.170659	0.120369	0.129362	0.0387134	0.112898	0.151416	0.108814	0.143917		0.0623814	0.071315	0.128728	0.0468103	0.11147		0.104174	0.102722																					32.5
34.5		0.0985593	0.222077	0.337864	0.154918	0.188036	0.107699	0.0751913	0.210646	0.173624		0.147904	0.105323	0.0940817	0.0193567	0.0423368	0.121133	0.118707	0.0846569		0.0613109	0.0720467	0.128728	0.0351077	0.0836028		0.0390653	0.136962																					34.5
36.5		0.131412	0.185064	0.176277	0.131084	0.176975	0.0646193	0.131585	0.194443	0.0434059		0.170659	0.120369	0.117602	0.0774267	0.239908	0.166557	0.108814	0.169314		0.0609079	0.0732729	0.105323	0.117026	0.0836028		0.104174	0.068481																					36.5
38.5		0.164265	0.166557	0.235036	0.166835	0.254402	0.280017	0.150383	0.113425	0.130218		0.102395	0.0752308	0.164643	0.135497	0.155235	0.105991	0.207737	0.0931226		0.060513	0.0745274	0.105323	0.0234051	0.130049		0.130218	0.114135																					38.5
40.5		0.0657062	0.277596	0.176277	0.202585	0.188036	0.0861591	0.0939891	0.145832	0.0868118		0.250299	0.135415	0.0705613	0.135497	0.169347	0.211982	0.128599	0.135451		0.0602633	0.0757667	0.117026	0.117026	0.11147		0.104174	0.091308																					40.5
42.5		0.131412	0.185064	0.102828	0.214502	0.121671	0.172318	0.150383	0.162036	0.0651088		0.147904	0.0601846	0.188163	0.11614	0.169347	0.105991	0.197845	0.186245		0.0595635	0.0768252	0.081918	0.0585128	0.139338		0.130218	0.091308																					42.5
44.5		0.164265	0.20357	0.176277	0.107251	0.265463	0.215398	0.131585	0.194443	0.173624		0.193413	0.090277	0.129362	0.05807	0.239908	0.121133	0.17806	0.135451		0.0593541	0.0781129	0.128728	0.0936206	0.176495		0.117196	0.114135																					44.5
46.5		0.153314	0.166557	0.0587589	0.143001	0.23228	0.215398	0.16918	0.162036	0.0868118		0.0910179	0.150462	0.0823215	0.0967834	0.12701	0.151416	0.158276	0.177779		0.0580446	0.0784253	0.198944	0.0585128	0.102181		0.156261	0.091308																					46.5
48.5		0.131412	0.166557	0.176277	0.0953341	0.154853	0.107699	0.0751913	0.0810178	0.130218		0.12515	0.105323	0.105842	0.0967834	0.0846736	0.211982	0.138491	0.152382		0.0569631	0.0789238	0.187241	0.163836	0.195073		0.117196	0.182616																					48.5
50.5		0.131412	0.0925319	0.0293794	0.0357503	0.0774267	0.258477	0.112787	0.0648142	0.0868118		0.170659	0.090277	0.105842	0.135497	0.169347	0.181699	0.17806	0.203177		0.0567583	0.0793404	0.117026	0.0936206	0.185784		0.156261	0.114135																					50.5
52.5		0.131412	0.129545	0.132207	0.0834173	0.11061	0.129239	0.0939891	0.0648142	0.195327		0.0682634	0.225692	0.129362	0.17421	0.112898	0.181699	0.207737	0.169314		0.0568503	0.0802206	0.198944	0.128728	0.139338		0.117196	0.136962																					52.5
54.5		0.153314	0.129545	0.176277	0.0715006	0.0995487	0.150778	0.112787	0.129628	0.130218		0.182036	0.0601846	0.0588011	0.270994	0.141123	0.166557	0.17806	0.152382		0.0563431	0.0811265	0.187241	0.187241	0.11147		0.156261	0.114135																					54.5
56.5		0.0876082	0.129545	0.102828	0.107251	0.0884877	0.0861591	0.187978	0.0486107	0.130218		0.170659	0.105323	0.152883	0.0967834	0.141123	0.211982	0.168168	0.11852		0.0561825	0.0828236	0.198944	0.198944	0.148627		0.195327	0.182616																					56.5
58.5		0.131412	0.129545	0.0293794	0.047667	0.0774267	0.236937	0.150383	0.113425	0.108515		0.113772	0.240739	0.0588011	0.0967834	0.211684	0.075708	0.207737	0.152382		0.055959	0.0848489	0.105323	0.105323	0.139338		0.208348	0.148376																					58.5
60.5		0.0985593	0.20357	0.0440692	0.047667	0.0884877	0.172318	0.131585	0.0810178	0.0651088		0.136527	0.0601846	0.141123	0.154853	0.225796	0.166557	0.17806	0.237039		0.055951	0.0861512	0.245754	0.187241	0.167206		0.208348	0.159789																					60.5
62.5		0.197119	0.240583	0.0293794	0.0357503	0.0553048	0.172318	0.150383	0.0810178	0.0651088		0.113772	0.165508	0.117602	0.309707	0.225796	0.257407	0.0791378	0.135451		0.055862	0.0869184	0.187241	0.245754	0.195073		0.22137	0.125549																					62.5
64.5		0.142363	0.111038	0.0293794	0.047667	0.0884877	0.107699	0.150383	0.178239	0.151921		0.136527	0.225692	0.141123	0.154853	0.112898	0.196841	0.207737	0.220108		0.0566673	0.088619	0.128728	0.222349	0.213652		0.299501	0.205443																					64.5
66.5		0.186167	0.0925319	0.0440692	0.0834173	0.0995487	0.150778	0.16918	0.0972213	0.0651088		0.193413	0.135415	0.141123	0.17421	0.282245	0.121133	0.207737	0.160848		0.0578294	0.0893199	0.304267	0.198944	0.195073		0.260435	0.239684																					66.5
68.5		0.186167	0.129545	0.0440692	0.119168	0.0331829	0.0646193	0.131585	0.0972213	0.0868118		0.136527	0.135415	0.105842	0.193567	0.211684	0.211982	0.168168	0.160848		0.0580507	0.0895701	0.245754	0.245754	0.148627		0.325544	0.125549																					68.5
70.5		0.175216	0.129545	0.0587589	0.0834173	0.0774267	0.150778	0.112787	0.0810178	0.0868118		0.170659	0.150462	0.152883	0.23228	0.254021	0.181699	0.237413	0.152382		0.0576922	0.0905715	0.234051	0.210646	0.195073		0.338566	0.114135																					70.5
72.5		0.131412	0.129545	0.0293794	0.0238335	0.0663658	0.150778	0.150383	0.0486107	0.0217029		0.182036	0.135415	0.117602	0.270994	0.169347	0.181699	0.207737	0.126985		0.0570689	0.0929916	0.222349	0.269159	0.269387		0.312522	0.216857																					72.5
74.5		0.219021	0.0555192	0.0146897	0.0595838	0.0774267	0.150778	0.112787	0.0486107	0.108515		0.0796407	0.105323	0.0940817	0.0967834	0.169347	0.227124	0.118707	0.228574		0.0556976	0.0951441	0.234051	0.198944	0.241519		0.260435	0.308165																					74.5
76.5		0.175216	0.0925319	0.0734486	0.0238335	0.0442438	0.258477	0.0751913	0.0648142	0.0217029		0.147904	0.346062	0.152883	0.193567	0.183459	0.196841	0.148383	0.0931226		0.0541477	0.0986206	0.292564	0.339375	0.362279		0.247414	0.319578																					76.5
78.5		0.0766572	0.148051	0.0293794	0.0715006	0.0884877	0.129239	0.0939891	0.0648142	0.0651088		0.159281	0.1956	0.129362	0.329064	0.197572	0.166557	0.286875	0.152382		0.0540637	0.10275	0.339375	0.280862	0.371568		0.325544	0.182616																					78.5
80.5		0.0985593	0.0555192	0.0440692	0.0357503	0.0553048	0.107699	0.0563935	0.0324071	0.0868118		0.147904	0.255785	0.129362	0.29035	0.12701	0.257407	0.158276	0.152382		0.0539348	0.107293	0.257457	0.269159	0.362279		0.390653	0.216857																					80.5
82.5		0.20807	0.148051	0.0440692	0.047667	0.0442438	0.150778	0.225574	0.0810178	0.0217029		0.12515	0.090277	0.129362	0.309707	0.183459	0.211982	0.138491	0.160848		0.054844	0.111306	0.257457	0.421292	0.3437		0.455762	0.353819																					82.5
84.5		0.219021	0.0370128	0.0881383	0.047667	0.0995487	0.150778	0.0939891	0.0486107	0.108515		0.147904	0.240739	0.141123	0.11614	0.225796	0.272549	0.247306	0.160848		0.0558944	0.11374	0.386185	0.269159	0.315833		0.312522	0.22827																					84.5
86.5		0.20807	0.0740256	0.0440692	0.0595838	0.0553048	0.107699	0.131585	0.0972213	0.130218		0.159281	0.240739	0.188163	0.309707	0.225796	0.121133	0.217629	0.194711		0.0558723	0.115083	0.327672	0.257457	0.278676		0.22137	0.296751																					86.5
90		0.197119	0.166557	0.0587589	0.0834173	0.0553048	0.193858	0.131585	0.0648142	0.0868118		0.170659	0.240739	0.223444	0.193567	0.141123	0.227124	0.227521	0.0931226		0.054569	0.115556	0.245754	0.280862	0.390146		0.36461	0.353819																					90

## Sheet: ExtDataFig3
Panel Ei																						Panel Eii														Panel F
Angle		CTR/DMEM									CTR + EDTA						DMEM + EDTA					Angle		CTR/DMEM						CTR + EDTA						p-value	7h	C/D - D+e	0.004
-90		0.182036	0.225692	0.211684	0.40649	0.155235	0.151416	0.158276	0.194711		0.268016	0.0937738	0.157637	0.225961	0.179893		0.130086	0.164743	0.167765	0.134962		-90		0.398382	0.514008	0.327672	0.280862	0.315833		0.407682	0.143719	0.146805	0.24868	0.161722			7h	C+e - D+e	0.04
-87.5		0.20479	0.225692	0.105842	0.251637	0.211684	0.227124	0.138491	0.152382		0.218383	0.164104	0.210183	0.265258	0.239857		0.154176	0.182084	0.13581	0.116967		-87.5		0.406675	0.510993	0.280862	0.538318	0.3437		0.264442	0.175656	0.136319	0.265258	0.231031			24h	C/D - C+e	0.006
-85.5		0.147904	0.315969	0.164643	0.135497	0.197572	0.181699	0.187952	0.177779		0.188604	0.140661	0.189164	0.294731	0.254848		0.167667	0.164743	0.0718993	0.116967		-85.5		0.420867	0.508195	0.257457	0.269159	0.35299		0.27546	0.111781	0.262151	0.298416	0.207928
-83.5		0.147904	0.285877	0.223444	0.329064	0.282245	0.227124	0.296767	0.186245		0.168751	0.0937738	0.157637	0.127717	0.232361		0.170558	0.190755	0.087877	0.161954		-83.5		0.433262	0.504264	0.210646	0.432995	0.445882		0.319534	0.143719	0.199235	0.215522	0.217169		q
-81.5		0.136527	0.406246	0.223444	0.29035	0.211684	0.211982	0.148383	0.186245		0.188604	0.0937738	0.178655	0.255434	0.164902		0.173448	0.182084	0.103855	0.188947		-81.5		0.445839	0.498727	0.339375	0.4564	0.35299		0.165276	0.0958123	0.178263	0.198944	0.258755		0h	7h Ctr	7h DMEM	24h ctr	24h DMEM
-79.5		0.12515	0.361108	0.141123	0.34842	0.211684	0.166557	0.227521	0.160848		0.22831	0.164104	0.157637	0.127717	0.224866		0.185012	0.112719	0.111843	0.107969		-79.5		0.454352	0.490789	0.40959	0.386185	0.250808		0.231387	0.12775	0.188749	0.331573	0.203308		-0.305	0.24	0.085	0.34	0.255
-77.5		0.352694	0.361108	0.246965	0.193567	0.197572	0.28769	0.158276	0.194711		0.138971	0.175826	0.147128	0.265258	0.134919		0.187902	0.156072	0.13581	0.107969		-77.5		0.455797	0.479434	0.257457	0.292564	0.35299		0.242405	0.143719	0.125833	0.215522	0.226411		-0.125	0.24	0.285	0.38	0.215
-75.5		0.193413	0.285877	0.223444	0.193567	0.169347	0.211982	0.148383	0.143917		0.22831	0.0820521	0.136619	0.167014	0.21737		0.196575	0.0867067	0.119832	0.107969		-75.5		0.452683	0.466197	0.222349	0.198944	0.241519		0.297497	0.12775	0.178263	0.182365	0.22179		-0.17	0.12	0.075	0.34
-73.5		0.182036	0.315969	0.211684	0.251637	0.225796	0.196841	0.118707	0.177779		0.188604	0.117217	0.189164	0.176839	0.179893		0.228374	0.225437	0.167765	0.098972		-73.5		0.44654	0.452347	0.292564	0.257457	0.278676		0.231387	0.12775	0.220207	0.165786	0.212549		-0.27	0.15
-71.5		0.182036	0.150462	0.164643	0.329064	0.239908	0.196841	0.138491	0.152382		0.168751	0.257878	0.220692	0.137541	0.209875		0.21392	0.138731	0.0958658	0.125964		-71.5		0.439129	0.436428	0.222349	0.280862	0.213652		0.264442	0.111781	0.251665	0.165786	0.180204		-0.05	0.1
-69.5		0.227545	0.255785	0.246965	0.329064	0.112898	0.242265	0.237413	0.0931226		0.168751	0.128939	0.178655	0.0884194	0.164902		0.202356	0.147401	0.111843	0.152957		-69.5		0.431983	0.419187	0.245754	0.304267	0.23223		0.154258	0.207593	0.157291	0.0828932	0.198687		-0.275	0.09
-67.5		0.216168	0.1956	0.235204	0.23228	0.183459	0.166557	0.138491	0.186245		0.158824	0.257878	0.189164	0.127717	0.157406		0.187902	0.173413	0.13581	0.125964		-67.5		0.423398	0.401899	0.222349	0.351077	0.185784		0.176295	0.175656	0.157291	0.314994	0.189446		-0.31
-65.5		0.159281	0.346062	0.223444	0.23228	0.12701	0.151416	0.118707	0.101588		0.148898	0.175826	0.178655	0.206312	0.224866		0.167667	0.208096	0.159776	0.134962		-65.5		0.416821	0.386853	0.175539	0.257457	0.269387		0.187313	0.143719	0.0943745	0.182365	0.180204		-0.345
-63.5		0.227545	0.225692	0.117602	0.17421	0.0987858	0.196841	0.187952	0.152382		0.138971	0.187548	0.157637	0.127717	0.179893		0.121414	0.112719	0.119832	0.197944		-63.5		0.406394	0.374177	0.280862	0.222349	0.250808		0.198332	0.0958123	0.146805	0.182365	0.161722
-61.5		0.20479	0.225692	0.152883	0.23228	0.12701	0.166557	0.08903	0.237039		0.238236	0.234434	0.24171	0.167014	0.209875		0.150322	0.234108	0.159776	0.107969		-61.5		0.393782	0.364794	0.187241	0.327672	0.139338		0.231387	0.0798436	0.136319	0.182365	0.161722
-59.5		0.250299	0.270831	0.294005	0.154853	0.155235	0.166557	0.158276	0.177779		0.158824	0.210991	0.12611	0.147366	0.224866		0.153213	0.13006	0.0798881	0.116967		-59.5		0.380572	0.355654	0.152133	0.163836	0.139338		0.154258	0.207593	0.178263	0.232101	0.138619
-57.5		0.227545	0.225692	0.282245	0.154853	0.141123	0.105991	0.187952	0.186245		0.158824	0.152382	0.231201	0.117893	0.157406		0.164776	0.104048	0.087877	0.143959		-57.5		0.368366	0.346392	0.105323	0.163836	0.195073		0.154258	0.223562	0.272637	0.265258	0.133998
-55.5		0.170659	0.1956	0.164643	0.135497	0.141123	0.136274	0.168168	0.203177		0.148898	0.222713	0.210183	0.216136	0.112433		0.182121	0.0693654	0.19972	0.161954		-55.5		0.353728	0.332411	0.105323	0.0936206	0.130049		0.242405	0.143719	0.199235	0.215522	0.143239
-53.5		0.20479	0.255785	0.305766	0.29035	0.0846736	0.211982	0.217629	0.169314		0.129045	0.222713	0.147128	0.137541	0.179893		0.199466	0.182084	0.119832	0.197944		-53.5		0.341131	0.315274	0.163836	0.0936206	0.0371568		0.165276	0.0958123	0.167777	0.0994718	0.157101
-51.5		0.261677	0.1956	0.294005	0.11614	0.112898	0.211982	0.17806	0.194711		0.148898	0.222713	0.210183	0.137541	0.202379		0.187902	0.216767	0.111843	0.188947		-51.5		0.330649	0.296703	0.0936206	0.0936206	0.148627		0.121203	0.0798436	0.125833	0.198944	0.161722
-49.5		0.182036	0.210646	0.235204	0.135497	0.112898	0.136274	0.138491	0.160848		0.158824	0.234434	0.136619	0.216136	0.157406		0.187902	0.13006	0.191732	0.215939		-49.5		0.321597	0.280282	0.187241	0.140431	0.0743136		0.0991658	0.191625	0.251665	0.232101	0.184825
-47.5		0.136527	0.135415	0.246965	0.329064	0.0705613	0.105991	0.0989223	0.194711		0.148898	0.41026	0.147128	0.206312	0.157406		0.185012	0.112719	0.111843	0.0899745		-47.5		0.315116	0.264303	0.140431	0.210646	0.167206		0.143239	0.0798436	0.199235	0.232101	0.175584
-45.5		0.170659	0.225692	0.305766	0.11614	0.155235	0.166557	0.128599	0.169314		0.119118	0.187548	0.199673	0.186663	0.0974418		0.170558	0.173413	0.207709	0.116967		-45.5		0.309762	0.249208	0.0936206	0.210646	0.130049		0.165276	0.0958123	0.146805	0.11605	0.157101
-43.5		0.216168	0.090277	0.317526	0.154853	0.12701	0.151416	0.118707	0.194711		0.0893385	0.246156	0.262728	0.117893	0.0824508		0.170558	0.147401	0.159776	0.161954		-43.5		0.301681	0.235143	0.117026	0.175539	0.102181		0.176295	0.111781	0.178263	0.182365	0.152481
-41.5		0.12515	0.180554	0.199924	0.0774267	0.141123	0.075708	0.108814	0.169314		0.119118	0.234434	0.178655	0.117893	0.134919		0.167667	0.138731	0.167765	0.125964		-41.5		0.290067	0.221663	0.152133	0.117026	0.0557352		0.110184	0.207593	0.136319	0.215522	0.138619
-39.5		0.170659	0.150462	0.211684	0.154853	0.12701	0.166557	0.118707	0.152382		0.148898	0.222713	0.24171	0.186663	0.134919		0.14454	0.147401	0.183743	0.116967		-39.5		0.275777	0.208456	0.128728	0.105323	0.12076		0.132221	0.143719	0.115347	0.0663146	0.110895
-37.5		0.193413	0.0601846	0.117602	0.135497	0.169347	0.0908495	0.148383	0.186245		0.119118	0.281321	0.136619	0.108068	0.142415		0.164776	0.138731	0.167765	0.188947		-37.5		0.260735	0.197049	0.0702154	0.117026	0.12076		0.154258	0.207593	0.125833	0.0331573	0.133998
-35.5		0.147904	0.105323	0.211684	0.135497	0.056449	0.105991	0.158276	0.177779		0.158824	0.2696	0.1156	0.078595	0.0824508		0.173448	0.0953774	0.087877	0.143959		-35.5		0.244223	0.186463	0.152133	0.0702154	0.139338		0.0991658	0.175656	0.136319	0.149208	0.161722
-33.5		0.193413	0.090277	0.223444	0.0774267	0.155235	0.105991	0.118707	0.177779		0.168751	0.281321	0.147128	0.127717	0.172397		0.17923	0.173413	0.255642	0.143959		-33.5		0.232544	0.175818	0.105323	0.105323	0.102181		0.121203	0.159687	0.136319	0.215522	0.157101
-31.5		0.159281	0.090277	0.270485	0.0774267	0.0987858	0.227124	0.197845	0.135451		0.138971	0.2696	0.178655	0.117893	0.134919		0.173448	0.164743	0.191732	0.179949		-31.5		0.223336	0.165086	0.117026	0.0702154	0.0650244		0.132221	0.0479062	0.167777	0.132629	0.157101
-29.5		0.182036	0.090277	0.117602	0.193567	0.0846736	0.257407	0.138491	0.186245		0.218383	0.281321	0.147128	0.117893	0.127424		0.176339	0.164743	0.183743	0.134962		-29.5		0.215402	0.154911	0.128728	0.140431	0.0650244		0.0991658	0.191625	0.146805	0.165786	0.161722
-27.5		0.159281	0.135415	0.246965	0.135497	0.141123	0.121133	0.148383	0.228574		0.148898	0.234434	0.0630548	0.15719	0.157406		0.138759	0.164743	0.167765	0.269924		-27.5		0.208308	0.145182	0.0702154	0.0702154	0.0650244		0.132221	0.207593	0.0943745	0.182365	0.133998
-25.5		0.216168	0.0752308	0.176403	0.251637	0.268133	0.136274	0.207737	0.177779		0.158824	0.199269	0.168146	0.147366	0.172397		0.130086	0.199425	0.27162	0.197944		-25.5		0.200892	0.137599	0.140431	0.0468103	0.0371568		0.0771289	0.175656	0.136319	0.0497359	0.0970332
-23.5		0.147904	0.135415	0.164643	0.17421	0.239908	0.136274	0.158276	0.126985		0.099265	0.234434	0.199673	0.127717	0.187388		0.104069	0.112719	0.175754	0.188947		-23.5		0.193996	0.131111	0.105323	0.081918	0.092892		0.0661105	0.223562	0.104861	0.11605	0.0970332
-21.5		0.147904	0.0752308	0.141123	0.17421	0.169347	0.151416	0.0989223	0.203177		0.129045	0.246156	0.157637	0.216136	0.164902		0.104069	0.104048	0.127821	0.179949		-21.5		0.184127	0.125657	0.081918	0.105323	0.046446		0.0550921	0.143719	0.0419442	0.0497359	0.0831713
-19.5		0.261677	0.135415	0.129362	0.193567	0.112898	0.121133	0.148383	0.169314		0.129045	0.281321	0.157637	0.078595	0.164902		0.10696	0.112719	0.167765	0.242931		-19.5		0.174443	0.12076	0.0585128	0.0585128	0.092892		0.0661105	0.239531	0.115347	0.0497359	0.0970332
-17.5		0.147904	0.120369	0.0940817	0.154853	0.282245	0.151416	0.108814	0.177779		0.119118	0.210991	0.157637	0.0982438	0.0974418		0.124305	0.199425	0.191732	0.161954		-17.5		0.164102	0.116232	0.105323	0.0702154	0.092892		0.110184	0.287437	0.157291	0.165786	0.0877919
-15.5		0.147904	0.105323	0.141123	0.0967834	0.183459	0.105991	0.108814	0.160848		0.129045	0.210991	0.210183	0.216136	0.127424		0.109851	0.173413	0.223687	0.215939		-15.5		0.15515	0.111924	0.0936206	0.105323	0.0743136		0.121203	0.207593	0.0838884	0.149208	0.106274
-13.5		0.159281	0.0601846	0.176403	0.0193567	0.169347	0.0605664	0.128599	0.152382		0.148898	0.281321	0.105091	0.15719	0.0974418		0.132977	0.13006	0.247653	0.143959		-13.5		0.143879	0.107842	0.0234051	0.081918	0.0650244		0.0661105	0.12775	0.0838884	0.0994718	0.129378
-11.5		0.12515	0.210646	0.0940817	0.154853	0.12701	0.075708	0.168168	0.194711		0.079412	0.210991	0.12611	0.137541	0.0749552		0.135868	0.199425	0.175754	0.179949		-11.5		0.135573	0.103483	0.0585128	0.0234051	0.102181		0.0991658	0.191625	0.136319	0.182365	0.124757
-9.5		0.12515	0.0752308	0.141123	0.17421	0.112898	0.196841	0.0989223	0.169314		0.059559	0.199269	0.231201	0.167014	0.202379		0.132977	0.147401	0.175754	0.170952		-9.5		0.127	0.0992609	0.0585128	0.0234051	0.0743136		0.0771289	0.143719	0.136319	0.0663146	0.115516
-7.5		0.136527	0.105323	0.141123	0.05807	0.12701	0.166557	0.237413	0.135451		0.109192	0.210991	0.147128	0.0589463	0.127424		0.121414	0.0953774	0.295586	0.215939		-7.5		0.120022	0.0948858	0.0351077	0.0351077	0.0743136		0.0881474	0.175656	0.157291	0.149208	0.115516
-5.5		0.147904	0.120369	0.199924	0.0967834	0.155235	0.136274	0.128599	0.186245		0.129045	0.222713	0.136619	0.186663	0.104937		0.130086	0.190755	0.19972	0.188947		-5.5		0.114158	0.0903722	0.0468103	0.0585128	0.0743136		0.0661105	0.223562	0.0734024	0.165786	0.106274
-3.5		0.147904	0.0752308	0.105842	0.05807	0.12701	0.105991	0.0989223	0.152382		0.099265	0.210991	0.147128	0.137541	0.0824508		0.112741	0.199425	0.279609	0.278921		-3.5		0.109608	0.0863374	0.0702154	0.117026	0.0650244		0.0661105	0.0958123	0.167777	0.11605	0.0877919
-1.5		0.113772	0.0601846	0.105842	0.154853	0.141123	0.136274	0.158276	0.0931226		0.099265	0.140661	0.084073	0.196488	0.119928		0.10696	0.138731	0.231676	0.224936		-1.5		0.105167	0.083032	0.081918	0.105323	0.0650244		0.0991658	0.191625	0.115347	0.132629	0.0970332
0.5		0.102395	0.120369	0.105842	0.0967834	0.141123	0.105991	0.138491	0.135451		0.148898	0.128939	0.12611	0.0982438	0.172397		0.109851	0.138731	0.183743	0.161954		0.5		0.102528	0.0801533	0.0702154	0.0351077	0.0743136		0.121203	0.239531	0.178263	0.0828932	0.0970332
2.5		0.113772	0.105323	0.0940817	0.0774267	0.211684	0.075708	0.08903	0.143917		0.079412	0.0703303	0.168146	0.117893	0.134919		0.112741	0.182084	0.263631	0.152957		2.5		0.0994888	0.0772794	0.0702154	0.0468103	0.0278676		0.0991658	0.159687	0.157291	0.149208	0.110895
4.5		0.147904	0.090277	0.164643	0.0387134	0.225796	0.136274	0.17806	0.126985		0.119118	0.105496	0.136619	0.15719	0.0749552		0.109851	0.156072	0.191732	0.134962		4.5		0.0972313	0.0753007	0.128728	0.081918	0.0557352		0.0991658	0.223562	0.0943745	0.0497359	0.120136
6.5		0.12515	0.120369	0.0940817	0.0387134	0.12701	0.151416	0.197845	0.11852		0.129045	0.117217	0.136619	0.078595	0.14991		0.124305	0.164743	0.167765	0.197944		6.5		0.095105	0.0735847	0.0702154	0.0702154	0.0650244		0.121203	0.175656	0.125833	0.0994718	0.106274
8.5		0.0796407	0.0451385	0.176403	0.0774267	0.155235	0.196841	0.118707	0.177779		0.138971	0.105496	0.178655	0.127717	0.179893		0.130086	0.182084	0.119832	0.197944		8.5		0.0937492	0.0719708	0.081918	0.0351077	0.11147		0.132221	0.0798436	0.0943745	0.11605	0.101654
10.5		0.193413	0.150462	0.0940817	0.0967834	0.0846736	0.0454248	0.148383	0.152382		0.138971	0.175826	0.168146	0.15719	0.172397		0.14165	0.104048	0.13581	0.188947		10.5		0.0912995	0.0708597	0.117026	0.0585128	0.0557352		0.0661105	0.175656	0.188749	0.165786	0.0970332
12.5		0.147904	0.105323	0.0823215	0.0774267	0.197572	0.121133	0.128599	0.0677255		0.188604	0.152382	0.1156	0.127717	0.247352		0.14165	0.164743	0.215698	0.161954		12.5		0.0892902	0.0706709	0.0936206	0.0936206	0.12076		0.0661105	0.175656	0.125833	0.0828932	0.0970332
14.5		0.0910179	0.105323	0.129362	0.11614	0.0987858	0.136274	0.08903	0.160848		0.138971	0.0937738	0.12611	0.117893	0.134919		0.14454	0.190755	0.215698	0.152957		14.5		0.0860023	0.0707255	0.0468103	0.0468103	0.0836028		0.0771289	0.143719	0.0524303	0.149208	0.106274
16.5		0.0796407	0.0601846	0.0940817	0.0193567	0.169347	0.136274	0.128599	0.177779		0.119118	0.152382	0.189164	0.147366	0.104937		0.132977	0.147401	0.183743	0.161954		16.5		0.0829506	0.0707391	0.0351077	0.0585128	0.092892		0.0991658	0.207593	0.136319	0.132629	0.143239
18.5		0.20479	0.105323	0.117602	0.0774267	0.155235	0.075708	0.148383	0.186245		0.119118	0.128939	0.084073	0.0687707	0.104937		0.130086	0.147401	0.215698	0.170952		18.5		0.0792709	0.0707522	0.140431	0.0585128	0.12076		0.121203	0.239531	0.167777	0.132629	0.157101
20.5		0.182036	0.135415	0.117602	0.11614	0.056449	0.151416	0.217629	0.0846569		0.109192	0.105496	0.157637	0.137541	0.209875		0.130086	0.156072	0.19972	0.143959		20.5		0.0755341	0.0702638	0.105323	0.0468103	0.092892		0.165276	0.12775	0.136319	0.132629	0.175584
22.5		0.0910179	0.120369	0.176403	0.11614	0.0705613	0.0302832	0.217629	0.0846569		0.218383	0.128939	0.147128	0.15719	0.112433		0.147431	0.190755	0.151787	0.143959		22.5		0.0721252	0.0701434	0.117026	0.081918	0.0650244		0.132221	0.303406	0.115347	0.0828932	0.166343
24.5		0.0682634	0.120369	0.0705613	0.0774267	0.112898	0.211982	0.138491	0.126985		0.188604	0.105496	0.147128	0.167014	0.112433		0.158994	0.173413	0.19972	0.107969		24.5		0.0691254	0.0699397	0.117026	0.163836	0.092892		0.0881474	0.143719	0.146805	0.198944	0.157101
26.5		0.12515	0.165508	0.105842	0.05807	0.141123	0.121133	0.118707	0.126985		0.138971	0.152382	0.1156	0.15719	0.119928		0.167667	0.216767	0.215698	0.152957		26.5		0.066591	0.0699924	0.0585128	0.0351077	0.0836028		0.0881474	0.0638749	0.0943745	0.149208	0.133998
28.5		0.113772	0.0451385	0.141123	0.05807	0.155235	0.151416	0.148383	0.0931226		0.129045	0.152382	0.105091	0.15719	0.14991		0.161885	0.156072	0.159776	0.233934		28.5		0.0649789	0.0701261	0.105323	0.081918	0.092892		0.0881474	0.0958123	0.178263	0.0663146	0.152481
30.5		0.0796407	0.0752308	0.117602	0.0387134	0.12701	0.105991	0.128599	0.194711		0.0694855	0.117217	0.157637	0.137541	0.0899463		0.14454	0.13006	0.159776	0.161954		30.5		0.0637689	0.0708927	0.0936206	0.0936206	0.139338		0.0991658	0.111781	0.167777	0.0994718	0.143239
32.5		0.170659	0.120369	0.129362	0.0387134	0.112898	0.151416	0.108814	0.143917		0.148898	0.140661	0.147128	0.078595	0.119928		0.153213	0.156072	0.159776	0.134962		32.5		0.0623814	0.071315	0.128728	0.0468103	0.11147		0.0771289	0.191625	0.136319	0.0828932	0.170963
34.5		0.147904	0.105323	0.0940817	0.0193567	0.0423368	0.121133	0.118707	0.0846569		0.188604	0.128939	0.168146	0.117893	0.104937		0.158994	0.208096	0.127821	0.197944		34.5		0.0613109	0.0720467	0.128728	0.0351077	0.0836028		0.110184	0.143719	0.0629163	0.182365	0.166343
36.5		0.170659	0.120369	0.117602	0.0774267	0.239908	0.166557	0.108814	0.169314		0.138971	0.105496	0.0630548	0.15719	0.179893		0.156104	0.138731	0.159776	0.179949		36.5		0.0609079	0.0732729	0.105323	0.117026	0.0836028		0.165276	0.111781	0.209721	0.0497359	0.175584
38.5		0.102395	0.0752308	0.164643	0.135497	0.155235	0.105991	0.207737	0.0931226		0.148898	0.175826	0.199673	0.0589463	0.0674597		0.173448	0.182084	0.13581	0.152957		38.5		0.060513	0.0745274	0.105323	0.0234051	0.130049		0.231387	0.111781	0.136319	0.11605	0.157101
40.5		0.250299	0.135415	0.0705613	0.135497	0.169347	0.211982	0.128599	0.135451		0.208457	0.0820521	0.157637	0.167014	0.0974418		0.182121	0.182084	0.159776	0.134962		40.5		0.0602633	0.0757667	0.117026	0.117026	0.11147		0.176295	0.191625	0.104861	0.198944	0.157101
42.5		0.147904	0.0601846	0.188163	0.11614	0.169347	0.105991	0.197845	0.186245		0.109192	0.0820521	0.12611	0.186663	0.142415		0.164776	0.190755	0.143799	0.224936		42.5		0.0595635	0.0768252	0.081918	0.0585128	0.139338		0.110184	0.207593	0.188749	0.132629	0.152481
44.5		0.193413	0.090277	0.129362	0.05807	0.239908	0.121133	0.17806	0.135451		0.119118	0.140661	0.178655	0.137541	0.127424		0.161885	0.156072	0.13581	0.125964		44.5		0.0593541	0.0781129	0.128728	0.0936206	0.176495		0.132221	0.12775	0.167777	0.0994718	0.157101
46.5		0.0910179	0.150462	0.0823215	0.0967834	0.12701	0.151416	0.158276	0.177779		0.109192	0.105496	0.168146	0.108068	0.224866		0.161885	0.182084	0.19972	0.161954		46.5		0.0580446	0.0784253	0.198944	0.0585128	0.102181		0.132221	0.12775	0.146805	0.215522	0.152481
48.5		0.12515	0.105323	0.105842	0.0967834	0.0846736	0.211982	0.138491	0.152382		0.208457	0.0820521	0.12611	0.117893	0.14991		0.158994	0.173413	0.0958658	0.134962		48.5		0.0569631	0.0789238	0.187241	0.163836	0.195073		0.187313	0.175656	0.146805	0.165786	0.166343
50.5		0.170659	0.090277	0.105842	0.135497	0.169347	0.181699	0.17806	0.203177		0.119118	0.128939	0.136619	0.167014	0.0899463		0.158994	0.208096	0.119832	0.125964		50.5		0.0567583	0.0793404	0.117026	0.0936206	0.185784		0.132221	0.143719	0.125833	0.11605	0.203308
52.5		0.0682634	0.225692	0.129362	0.17421	0.112898	0.181699	0.207737	0.169314		0.188604	0.0937738	0.12611	0.186663	0.14991		0.156104	0.112719	0.0958658	0.170952		52.5		0.0568503	0.0802206	0.198944	0.128728	0.139338		0.187313	0.159687	0.167777	0.198944	0.194066
54.5		0.182036	0.0601846	0.0588011	0.270994	0.141123	0.166557	0.17806	0.152382		0.178677	0.0820521	0.189164	0.127717	0.21737		0.138759	0.164743	0.159776	0.242931		54.5		0.0563431	0.0811265	0.187241	0.187241	0.11147		0.121203	0.191625	0.115347	0.182365	0.198687
56.5		0.170659	0.105323	0.152883	0.0967834	0.141123	0.211982	0.168168	0.11852		0.158824	0.175826	0.189164	0.206312	0.179893		0.158994	0.225437	0.119832	0.125964		56.5		0.0561825	0.0828236	0.198944	0.198944	0.148627		0.187313	0.223562	0.293609	0.215522	0.184825
58.5		0.113772	0.240739	0.0588011	0.0967834	0.211684	0.075708	0.207737	0.152382		0.248163	0.0820521	0.136619	0.206312	0.21737		0.17923	0.190755	0.167765	0.116967		58.5		0.055959	0.0848489	0.105323	0.105323	0.139338		0.154258	0.111781	0.157291	0.11605	0.170963
60.5		0.136527	0.0601846	0.141123	0.154853	0.225796	0.166557	0.17806	0.237039		0.208457	0.175826	0.24171	0.216136	0.172397		0.173448	0.147401	0.119832	0.125964		60.5		0.055951	0.0861512	0.245754	0.187241	0.167206		0.231387	0.223562	0.220207	0.182365	0.133998
62.5		0.113772	0.165508	0.117602	0.309707	0.225796	0.257407	0.0791378	0.135451		0.158824	0.128939	0.157637	0.245609	0.142415		0.193684	0.112719	0.151787	0.179949		62.5		0.055862	0.0869184	0.187241	0.245754	0.195073		0.165276	0.175656	0.178263	0.132629	0.133998
64.5		0.136527	0.225692	0.141123	0.154853	0.112898	0.196841	0.207737	0.220108		0.188604	0.0703303	0.0735639	0.235785	0.172397		0.211029	0.13006	0.0639105	0.170952		64.5		0.0566673	0.088619	0.128728	0.222349	0.213652		0.20935	0.175656	0.178263	0.149208	0.157101
66.5		0.193413	0.135415	0.141123	0.17421	0.282245	0.121133	0.207737	0.160848		0.238236	0.0937738	0.168146	0.15719	0.194884		0.225483	0.216767	0.207709	0.161954		66.5		0.0578294	0.0893199	0.304267	0.198944	0.195073		0.20935	0.111781	0.209721	0.281837	0.170963
68.5		0.136527	0.135415	0.105842	0.193567	0.211684	0.211982	0.168168	0.160848		0.208457	0.0586086	0.168146	0.196488	0.172397		0.202356	0.138731	0.151787	0.152957		68.5		0.0580507	0.0895701	0.245754	0.245754	0.148627		0.286479	0.12775	0.167777	0.132629	0.203308
70.5		0.170659	0.150462	0.152883	0.23228	0.254021	0.181699	0.237413	0.152382		0.158824	0.105496	0.178655	0.196488	0.194884		0.196575	0.199425	0.111843	0.179949		70.5		0.0576922	0.0905715	0.234051	0.210646	0.195073		0.242405	0.207593	0.199235	0.165786	0.226411
72.5		0.182036	0.135415	0.117602	0.270994	0.169347	0.181699	0.207737	0.126985		0.19853	0.0820521	0.157637	0.147366	0.21737		0.17923	0.121389	0.159776	0.0809771		72.5		0.0570689	0.0929916	0.222349	0.269159	0.269387		0.242405	0.159687	0.220207	0.314994	0.217169
74.5		0.0796407	0.105323	0.0940817	0.0967834	0.169347	0.227124	0.118707	0.228574		0.248163	0.0586086	0.189164	0.15719	0.157406		0.167667	0.147401	0.13581	0.134962		74.5		0.0556976	0.0951441	0.234051	0.198944	0.241519		0.187313	0.143719	0.199235	0.149208	0.194066
76.5		0.147904	0.346062	0.152883	0.193567	0.183459	0.196841	0.148383	0.0931226		0.208457	0.0937738	0.12611	0.206312	0.142415		0.156104	0.190755	0.143799	0.161954		76.5		0.0541477	0.0986206	0.292564	0.339375	0.362279		0.20935	0.143719	0.283123	0.215522	0.217169
78.5		0.159281	0.1956	0.129362	0.329064	0.197572	0.166557	0.286875	0.152382		0.168751	0.0820521	0.199673	0.216136	0.254848		0.161885	0.147401	0.0718993	0.107969		78.5		0.0540637	0.10275	0.339375	0.280862	0.371568		0.187313	0.239531	0.220207	0.149208	0.212549
80.5		0.147904	0.255785	0.129362	0.29035	0.12701	0.257407	0.158276	0.152382		0.248163	0.0468869	0.147128	0.186663	0.187388		0.187902	0.190755	0.0958658	0.179949		80.5		0.0539348	0.107293	0.257457	0.269159	0.362279		0.264442	0.159687	0.272637	0.198944	0.207928
82.5		0.12515	0.090277	0.129362	0.309707	0.183459	0.211982	0.138491	0.160848		0.287869	0.0468869	0.084073	0.225961	0.224866		0.176339	0.0953774	0.183743	0.107969		82.5		0.054844	0.111306	0.257457	0.421292	0.3437		0.297497	0.111781	0.188749	0.11605	0.22179
84.5		0.147904	0.240739	0.141123	0.11614	0.225796	0.272549	0.247306	0.160848		0.208457	0.128939	0.136619	0.235785	0.187388		0.185012	0.13006	0.119832	0.134962		84.5		0.0558944	0.11374	0.386185	0.269159	0.315833		0.231387	0.12775	0.188749	0.198944	0.226411
86.5		0.159281	0.240739	0.188163	0.309707	0.225796	0.121133	0.217629	0.194711		0.158824	0.0586086	0.168146	0.176839	0.179893		0.163812	0.182084	0.167765	0.179949		86.5		0.0558723	0.115083	0.327672	0.257457	0.278676		0.264442	0.159687	0.209721	0.149208	0.200227
90		0.170659	0.240739	0.223444	0.193567	0.141123	0.227124	0.227521	0.0931226		0.178677	0.0820521	0.157637	0.206312	0.224866		0.187902	0.164743	0.151787	0.125964		90		0.054569	0.115556	0.245754	0.280862	0.390146		0.220368	0.159687	0.199235	0.165786	0.184825

## Sheet: ExtDataFig4
Panel Ai					Panel Aii					Panel Bi					Panel Bii					Panel Gi					Panel Gii
0h	7h	24h	56h		0h	7h	24h	56h		150Pa	450Pa	650Pa	850Pa		150Pa	450Pa	650Pa	850Pa		p-value	0h - 24h	0.03			0h		7h		24h		56h
0.055	0.07	-0.055	0.04		-0.008	0.052	-0.032	-0.024		0.055	-0.09	0.07	0.085		-0.008	-0.04	0.052	0.06			7h - 24h	0.05			Area	Area nuclei	Area	Area nuclei	Area	Area nuclei	Area	Area nuclei
-0.01	-0.05	-0.05	-0.1		0	-0.088	-0.02	-0.008		-0.01	0.095	-0.05	0.07		0	0.068	-0.088	0.04							0.84508	3.49	1.57564	5.37	1.10735	3.91	0.837731	4.04
0.02	-0.145	0.005			-0.012	-0.068	0			0.02	0.03	-0.145	-0.02		-0.012	0.016	-0.068	-0.02							0.758576	3.12	1.00155	3.84	1.24148	4.23	0.968232	4.34
-0.045	-0.125	-0.045			-0.024	-0.116	-0.024			-0.045	0.105	-0.125	-0.035		-0.024	0.056	-0.116	-0.008		0h	7h	24h	56h		1.31971	4.56	0.963391	3.83	0.969206	4.48
-0.035	-0.195	-0.04			-0.06	-0.016	-0.02			-0.035		-0.195	-0.11		-0.06		-0.016	-0.0044		3.49	5.37	3.91	4.04		1.02488	3.81	1.06145	4.19
-0.125	-0.04				0.052	-0.004				-0.125		-0.04	-0.015		0.052		-0.004	-0.012		3.12	3.84	4.23	4.34		1.00353	3.62	0.903179	3.65
0.09	0.01					-0.004				0.09		0.01	0.055				-0.004	0.016		4.56	3.83	4.48			0.90886	4.09	1.00155	3.62
0.175	0.015					0.012				0.175		0.015					0.012			3.81	4.19	5.68			1.0359	4.15	1.17623	3.84
	0.025											0.025								3.62	3.65	5.5			1.10735	4.31	0.796504	3.39
																				4.09	3.62						1.46603	4.19
																				4.15	3.84
																				4.31	3.39
																					4.19

## Sheet: ExtDataFig5
Panel Diii
Strain (%)	tau (s)
5	68.2848
5	63.3551
5	62.7371
10	49.0796
10	50.9014
10	127.091
20	18.8911
20	23.3213
20	29.7311
30	6.40215
30	6.52668
30	13.106

[truncated: 1 more sheets: ExtDataFig6]
